# Supplementary material for: Metabolic and Evolutionary Insights in the Transformation of Diphenylamine by a Pseudomonas putida Strain Unravelled by Genomic, Proteomic, and Transcription Analysis
Source: Front Microbiol. 2018 Apr 6;9:676. doi: 10.3389/fmicb.2018.00676 (PMC5897751; doi:10.3389/fmicb.2018.00676)
Supplement: Supplementary file 2 [file DataSheet2.xlsx]

## Sheet: Quantity table
Supplementary Table 2
Quantitative data for Pseudomonas putida proteins spot volumes from 2D-gels. Protein extracts have been analyzed by two-dimensional electrophoresis and 2D-gels were subjected to image analysis as described in Experimental procedures. S mean: is the average of normalized volumes of spots in the proteome of Pseudomonas putida cells grown on succinate (S) as obtained from densitometric analysis of i…
Spot No	S mean	A mean	Ratio A mean/ Smean	p values A /S	DPA mean	Ratio DPA mean/S mean	p values DPA /S
103	3766.7	977.3	0.26	0.001	1662.3	0.44	0.003
514	1645.3	574	0.35	0.002	1424	0.87	0.423
516	3286.7	12365.1	3.76	0.003	7855.6	2.39	0.003
517	196.3	922.8	4.7	0	1218.1	6.2	0.002
521	3223.6	1680.6	0.52	0.011	1561.5	0.48	0.008
522	2840.7	1388.1	0.49	0.007	1354.5	0.48	0.006
523	1491.5	681.4	0.46	0.027	739.9	0.5	0.052
524	1520.3	692.6	0.46	0.031	960.6	0.63	0.125
607	679.6	99.9	0.15	0.031	232.4	0.34	0.074
708	1433.9	3264	2.28	0.007	2117.6	1.48	0.084
712	572	901.9	1.58	0.121	1264.2	2.21	0.013
814	1508.4	719.4	0.48	0.003	932.7	0.62	0.037
815	1366.3	525.6	0.38	0.089	225.1	0.16	0.004
816	632.7	362	0.57	0.381	131.3	0.21	0.017
1014	1591.5	3416.8	2.15	0.048	8363.5	5.26	0.002
1108	209.7	6200	29.56	0.003	3628.7	17.3	0.022
1109	223.5	5280.9	23.63	0.005	6154.9	27.54	0.007
1110	1035.1	1224.4	1.18	0.887	6537.6	6.32	0.008
1114	469.8	758.3	1.61	0.242	1579.4	3.36	0.04
1205	701	153.5	0.22	0.038	309.1	0.44	0.138
1410	3311.6	1510.3	0.46	0.038	860.4	0.26	0.005
1411	9114.7	5498.2	0.6	0.095	4181.2	0.46	0.027
1412	4453.8	2205.8	0.5	0.028	2129.2	0.48	0.024
1506	288.5	1065.3	3.69	0.009	2004.8	6.95	0.001
1508	8272.6	4009.5	0.48	0.005	5156.8	0.62	0.04
1708	46.7	594.1	12.73	0.001	1010.3	21.64	0.003
1709	75.8	719.6	9.49	0.003	642.6	8.47	0.056
1813	1902.1	861.2	0.45	0.007	1147.3	0.6	0.03
2005	116.4	163.4	1.4	0.649	4030.4	34.62	0.011
2007	2024.2	5369.5	2.65	0.033	5028	2.48	0.009
2009	626.6	911.7	1.45	0.609	2005.3	3.2	0.011
2109	544.4	405.1	0.74	0.374	1349	2.48	0.031
2306	15176	11070.8	0.73	0.322	5996.7	0.4	0.031
2308	308.5	1594.4	5.17	0.046	579.9	1.88	0.028
2611	697.1	960	1.38	0.344	1703.1	2.44	0.001
2712	351.4	324.3	0.92	0.922	955.4	2.72	0.003
2713	4747.3	2524.6	0.53	0.016	2200.5	0.46	0.008
2809	9777.3	7335.7	0.75	0.133	3635.4	0.37	0.005
2812	2009.9	1975.4	0.98	0.871	398.4	0.2	0
2815	988.5	291.5	0.29	0.04	374.1	0.38	0.044
3004	109.7	466.3	4.25	0.174	1833.5	16.71	0
3101	6592.5	771.5	0.12	0.001	1405.9	0.21	0.002
3103	700.4	221.3	0.32	0.014	615.2	0.88	0.662
3215	306.8	204.2	0.67	0.76	2151.6	7.01	0.001
3312	144.8	771.3	5.33	0.001	1290.5	8.91	0
3316	1338.2	798.7	0.6	0.009	495.9	0.37	0
3408	2294.1	5854.7	2.55	0.037	6013	2.62	0.013
3411	33270.8	24381.5	0.73	0.201	13947.1	0.42	0.012
3507	11552.6	8469.9	0.73	0.258	4213.6	0.36	0.013
3510	2209.6	928.6	0.42	0.016	1630.9	0.74	0.253
3513	244.7	360.2	1.47	0.764	1282.9	5.24	0.046
3604	7103.1	15222.8	2.14	0.033	4188.3	0.59	0.063
3605	11172.6	6749.2	0.6	0.029	5436.8	0.49	0.008
3608	161	180.7	1.12	0.934	1169	7.26	0.001
3610	96.8	998.8	10.32	0.002	1386.9	14.32	0
3711	3308	1613.2	0.49	0.004	1632	0.49	0.001
3712	192.4	283	1.47	0.305	575.9	2.99	0
3714	526.4	792.3	1.51	0.005	1305.3	2.48	0.003
3809	2533.4	1360.8	0.54	0.018	722.6	0.29	0.003
4003	64.7	89.4	1.38	0.82	1074.2	16.6	0
4004	139.9	305.6	2.18	0.037	914.5	6.54	0.001
4005	337.9	269	0.8	0.553	1528.2	4.52	0.006
4112	445.9	3809.8	8.55	0.043	813.6	1.82	0.093
4206	354.3	1089.4	3.07	0.036	712.4	2.01	0.158
4209	3061.1	16028.2	5.24	0.003	12157.9	3.97	0
4212	191.2	615.5	3.22	0.35	1920.8	10.05	0
4213	114	663	5.82	0.297	1028.6	9.02	0.002
4307	1484.9	525.2	0.35	0.006	690.1	0.46	0.007
4310	307	999.9	3.26	0.014	1227.2	4	0
4311	354.1	889.9	2.51	0.013	1539	4.35	0.024
4408	276.2	3179.7	11.51	0	3329.1	12.05	0
4409	137.7	607.9	4.41	0.004	1834.3	13.32	0
4411	511.2	575.1	1.13	0.789	1243.2	2.43	0.006
4412	207.2	560	2.7	0.072	1560.6	7.53	0.001
4413	719.6	1507.4	2.09	0.036	2482.1	3.45	0.003
4415	1229.1	813.2	0.66	0.607	3289.5	2.68	0.023
4510	2048.7	3842.9	1.88	0.011	4834.9	2.36	0.001
4709	581.9	726.2	1.25	0.578	1542	2.65	0.004
4716	1181.4	140.9	0.12	0.004	549.3	0.46	0.035
4717	8827.6	3098.4	0.35	0.025	3695.7	0.42	0.043
4718	3706.5	1418.8	0.38	0.013	2217.3	0.6	0.067
5012	63.6	387.8	6.1	0.134	1332.9	20.97	0
5101	467.2	1921.7	4.11	0.001	3054.8	6.54	0
5106	342.5	508.1	1.48	0.394	1380.6	4.03	0.004
5109	41	1795.4	43.84	0.031	1761.8	43.02	0.029
5111	254.5	583.6	2.29	0.031	1323.6	5.2	0.007
5112	183.4	7488.9	40.83	0.005	6489.9	35.39	0
5216	64.8	404.2	6.24	0.038	1496.3	23.1	0
5218	54.3	281.5	5.19	0.05	1070.9	19.74	0
5409	1603.6	3831.2	2.39	0.001	4982.6	3.11	0
5411	700.8	891	1.27	0.478	1438.7	2.05	0.006
5412	868.9	4107	4.73	0.002	4967.8	5.72	0
5415	2701.1	14361.6	5.32	0	11310.4	4.19	0
5416	663.1	3064.1	4.62	0.001	4399.7	6.63	0.001
5507	244.9	247.5	1.01	0.988	1041.2	4.25	0.041
5508	223.2	258.2	1.16	0.772	799.7	3.58	0
5509	1305	277.9	0.21	0.001	448.6	0.34	0.002
5610	3376.9	5946.7	1.76	0.015	7705.1	2.28	0
5611	1202.6	3564.6	2.96	0.02	2930.4	2.44	0.011
5612	385.9	498.2	1.29	0.845	2371.9	6.15	0.001
5613	101.3	475.6	4.7	0.049	740	7.31	0.001
5809	2601.4	1393.7	0.54	0.004	465.4	0.18	0
5817	1504.3	429.7	0.29	0.003	150.2	0.1	0.001
5818	1057.6	649	0.61	0.131	490.9	0.46	0.017
5819	1481.1	413.9	0.28	0.047	380.8	0.26	0.036
6114	80	601.9	7.52	0.128	1135.7	14.19	0.008
6207	906.3	1754.3	1.94	0.01	2299.3	2.54	0.003
6305	1547.4	3246.8	2.1	0	3118	2.01	0.001
6306	925.2	823	0.89	0.849	2161.6	2.34	0.039
6309	11472.8	10431	0.91	0.622	4787.4	0.42	0.002
6406	8162.6	20688.4	2.53	0.007	18315.9	2.24	0.002
6508	440.6	2054.8	4.66	0.005	2123.1	4.82	0.021
6609	254.9	1339.6	5.26	0.011	1170.8	4.59	0.006
6610	180.5	599.5	3.32	0.036	997.7	5.53	0.008
6707	2004.7	4217.2	2.1	0.015	3977.6	1.98	0.064
6708	1495.8	723.9	0.48	0.026	992.7	0.66	0.054
6710	1784.1	863	0.48	0.034	562.7	0.32	0.007
6712	588.9	78.3	0.13	0	262.1	0.45	0.003
6804	3018.7	1431.6	0.47	0.015	2048.7	0.68	0.068
6809	3119.3	1498.1	0.48	0.007	827.3	0.27	0.01
6911	55.8	248.2	4.45	0.051	611.5	10.97	0.001
7001	587.6	2554.9	4.35	0.031	1841.5	3.13	0.058
7002	1068	7461.9	6.99	0.006	5045.2	4.72	0
7101	590.2	1289.3	2.18	0.033	3038.3	5.15	0
7109	16381.9	8741.2	0.53	0.019	5624.8	0.34	0
7308	326.3	326.6	1	0.997	1320	4.05	0.008
7408	375.1	6249.3	16.66	0	6342.4	16.91	0.001
7409	2303.5	1743.7	0.76	0.185	947.6	0.41	0.007
7411	998.6	1032.2	1.03	0.933	3724.9	3.73	0.004
7413	159.8	5248.6	32.85	0	4923.8	30.82	0
7415	225.1	1597.7	7.1	0.001	2764.4	12.28	0
7513	631.5	619	0.98	0.979	168.3	0.27	0
7517	924.7	267.1	0.29	0.001	263	0.28	0.006
7612	18424.9	14314.8	0.78	0.101	4868.2	0.26	0.001
7613	7434.5	5323	0.72	0.09	2070.8	0.28	0.005
7615	1832.1	1096.3	0.6	0.044	596.9	0.33	0.005
7616	3127.4	1340.3	0.43	0.003	1368.9	0.44	0.002
7708	2291.1	514.4	0.22	0.003	394.7	0.17	0.002
7808	44.1	333.4	7.57	0.002	35.3	0.8	0.567
7812	12.7	83.8	6.6	0.12	188.2	14.81	0
8003	769	1374.7	1.79	0.456	4703.9	6.12	0.005
8004	1665.8	1987.1	1.19	0.748	5447	3.27	0.001
8006	1281.5	2461.2	1.92	0.161	2811.7	2.19	0.027
8016	3705.2	14932.4	4.03	0	16974.1	4.58	0
8104	243.4	878.6	3.61	0.081	1437.9	5.91	0.001
8105	155	644.7	4.16	0.015	919.2	5.93	0.002
8106	2464.6	5954.7	2.42	0.009	6052.1	2.46	0.002
8107	186.2	2687.1	14.43	0.012	2773.8	14.9	0
8113	35.7	388.6	10.87	0.186	847.1	23.71	0.002
8118	560	4290.5	7.66	0	4266.9	7.62	0
8119	814.9	1896.7	2.33	0.003	1645.3	2.02	0.006
8120	1519.6	893.8	0.59	0.005	347.7	0.23	0.003
8121	1518.4	367.6	0.24	0.001	569.6	0.38	0.003
8308	506.5	1410.6	2.78	0.021	1625.1	3.21	0
8309	35.1	481	13.71	0.015	869.3	24.78	0.001
8409	4417	1968.6	0.45	0.05	925.2	0.21	0.013
8411	20.3	468.8	23.12	0.006	1545.8	76.22	0
8413	118.9	1133.2	9.53	0.001	1901.4	16	0
8418	928	1192.9	1.29	0.247	2204.9	2.38	0.045
8508	91.6	302.1	3.3	0.266	566.9	6.19	0.019
8509	26.1	889.6	34.1	0.041	664.7	25.48	0.006
8609	4870.6	2612.1	0.54	0.117	1288.2	0.26	0.026
8711	525.3	1758.9	3.35	0.072	2558.1	4.87	0.037
8713	103.3	414.9	4.02	0.089	1541.4	14.92	0.003
8715	3996.3	1316.5	0.33	0.003	1094.8	0.27	0
8718	784.8	352	0.45	0.243	23.9	0.03	0.046
9304	50.9	906.4	17.79	0.002	2108.1	41.38	0
9705	3059.4	5585.2	1.83	0.004	8230.3	2.69	0
