# Supplementary material for: Metabolic and Evolutionary Insights in the Transformation of Diphenylamine by a Pseudomonas putida Strain Unravelled by Genomic, Proteomic, and Transcription Analysis
Source: Front Microbiol. 2018 Apr 6;9:676. doi: 10.3389/fmicb.2018.00676 (PMC5897751; doi:10.3389/fmicb.2018.00676)
Supplement: Supplementary file 3 [file DataSheet3.xlsx]

## Sheet: MALDI-TOF
Supplemetary Table 3: Sequence data of 162 proteins of P. putida identified in the proteomic analysis via MALDI-TOF
Spot No	Protein name	Accession No	Score	Coverage	MW [kDa]	calc. pI	Sequences
103	FKBP-type 22 kDa peptidyl-prolyl cis-trans isomerase	PmDPA_05602	177	66	21665	4.5	SELNLSTDETR
							SELNLSTDETRVSYGIGR
							VSYGIGR
							QLGGQLR
							DNPPPGVSLEAILAGLTDAFNGADSR
							VSEADLSASFK
							VSEADLSASFKVIR
							VIREVMQAEAAAK
							VIREVMQAEAAAK Oxidation (M)
							AEAAAAAGKEFLVENAK
							EFLVENAKR
							EGITTLASGLQFEVLTAGEGAKPTR
							THYHGTLIDGTVFDSSYER
514	ATP synthase subunit beta	PmDPA_04893	272	79	49385	4.7	IVQIIGAVIDVEFPR
							DVVPSVYNALK
							VQGAETTLEVQQQLGDGVVR
							TIAMGSTEGLKR
							TIAMGSTEGLKR Oxidation (M)
							GLDVVDTGAAISVPVGK
							IMDVLGNPIDEAGPIGEEER
							IMDVLGNPIDEAGPIGEEER Oxidation (M)
							IMDVLGNPIDEAGPIGEEERR
							IMDVLGNPIDEAGPIGEEERR Oxidation (M)
							GIHQPAPSFADQAGGNDLLETGIK
							VIDLVCPFAK
							TVNMMELIR
							TVNMMELIR Oxidation (M)
							TVNMMELIR 2 Oxidation (M)
							NIAMEHSGYSVFAGVGER
							NIAMEHSGYSVFAGVGER Oxidation (M)
							TREGNDFYHEMK Oxidation (M)
							DSNVLDKVALVYGQMNEPPGNR
							VALVYGQMNEPPGNR
							VALVYGQMNEPPGNR Oxidation (M)
							VALTGLTMAEK
							VALTGLTMAEK Oxidation (M)
							FRDEGNDVLLFVDNIYR
							DEGNDVLLFVDNIYR
							YTLAGTEVSALLGR
							MPSAVGYQPTLAEEMGVLQER
							MPSAVGYQPTLAEEMGVLQER Oxidation (M)
							MPSAVGYQPTLAEEMGVLQER 2 Oxidation (M)
							DIASLGIYPAVDPLDSTSR
							QLDPNVIGNEHYETAR
							GVQYVLQR
							DIIAILGMDELSEADK Oxidation (M)
							FLSQPFFVAEVFTGSPGK
							DTIAGFSGILK
							GDYDHLPEQAFYMVGSIDEAIEK Oxidation (M)
516	Porin D precursor	PmDPA_02742	233	69	47000	4.9	GFIEDSTLNLK
							AMYMNR
							AMYMNR Oxidation (M)
							AMYMNR 2 Oxidation (M)
							HGAGNIADASK
							FDGGKGTAGNGLFR
							GTAGNGLFR
							TDSDGHPEDSQGKGGAAVK
							FRLSDTTLK
							LSDTTLK
							QFVASPVFATDDSR
							LLPEVAEGTLITSK
							GLELSAGR
							FTALSSQTGMGK
							FTALSSQTGMGKDSINGK
							QYINLNYNLPIDDSQALNFDFNGYR
							TKDQGQALYGELDNK
							IWSLAAAYSLGGNK
							FTLAYQR
							SSGDTGYLYGVDGNGTVFLSNSIQISDFVGR
							YDLNMASYGVPGLSFMTR
							YDLNMASYGVPGLSFMTR Oxidation (M)
							YDLNMASYGVPGLSFMTR 2 Oxidation (M)
							YVYGDNIETAANTEGK
							YVYGDNIETAANTEGKEHELNIESK
							YVIQEGPAK
							YVIQEGPAKDLSFR
							ANDAYEAEYAADNNDLR
							LIVEYPLSIL
517	Porin D precursor	PmDPA_02742	158	52	47000	4.9	GFIEDSTLNLK
							GTAGNGLFR
							TDSDGHPEDSQGKGGAAVK
							QFVASPVFATDDSR
							LLPEVAEGTLITSK
							QYINLNYNLPIDDSQALNFDFNGYR
							IWSLAAAYSLGGNK
							FTLAYQR
							SSGDTGYLYGVDGNGTVFLSNSIQISDFVGR
							YDLNMASYGVPGLSFMTR
							YDLNMASYGVPGLSFMTR Oxidation (M)
							YDLNMASYGVPGLSFMTR 2 Oxidation (M)
							YVYGDNIETAANTEGKEHELNIESK
							YVIQEGPAK
							YVIQEGPAKDLSFR
							ANDAYEAEYAADNNDLR
							LIVEYPLSIL
521	Imelysin	PmDPA_03066	180	53	47247	4.5	AAAPQAQAPAAATTAVAPGAVDEAAGK
							HYTDMVYAVYSDSLSTAK Oxidation (M)
							KLQSAVDAFLAKPNDETLK
							LQSAVDAFLAKPNDETLK
							EAWFAAR
							VPYLQSETFR
							SYEHALGNPGASANIIANTEIQVGEEK
							SYEHALGNPGASANIIANTEIQVGEEKVDVK
							VDVKDITPEK
							AKLEAEPVNDGLR
							LEAEPVNDGLR
							LEAEPVNDGLRK
							MLFGMGSLSLGELAGER
							MLFGMGSLSLGELAGER Oxidation (M)
							MLFGMGSLSLGELAGER 2 Oxidation (M)
							NVYLGEYTRPDGTK
							LTGPSLSSLVAK
							VDPAADAALKADLEATEAK
							LQVIVDHALK
							LQVIVDHALKGEHYDQLIAADNAAGNQIVR
							GEHYDQLIAADNAAGNQIVR
							LGIANLNPDTADHEF
521	Biphenyl dioxygenase subunit alpha	PmDPA_03823	86	41	52000	5.88	MGIHSEREVQAVPMTFK
							RWTDEAIR
							WTDEAIR
							IHTDQELYEIELER
							TGDYLNTYMGEDPVIMVR
							TGDYLNTYMGEDPVIMVR Oxidation (M)
							VFLNQCR
							AFTCTYHGWSYDIAGNLVNVPYEK
							EGDCGFDKADWGPLQAR
							ADWGPLQAR
							SVIPCNWK
							NGNQFRAAWGGHGAGWFINDPAALMVTMGPK
							ITQYWTQGPAAEK
							TVSAGGTFDPDDGENWGAIQR
							TAYVFSEEAAR
522	Imelysin	PmDPA_03066	104	46	47247	4.5	AAAPQAQAPAAATTAVAPGAVDEAAGK
							HYTDMVYAVYSDSLSTAK
							HYTDMVYAVYSDSLSTAK Oxidation (M)
							KLQSAVDAFLAKPNDETLK
							LQSAVDAFLAKPNDETLK
							EAWFAAR
							VPYLQSETFR
							SYEHALGNPGASANIIANTEIQVGEEK
							AKLEAEPVNDGLR
							LEAEPVNDGLRK
							MLFGMGSLSLGELAGER
							MLFGMGSLSLGELAGER Oxidation (M)
							MLFGMGSLSLGELAGER 2 Oxidation (M)
							NVYLGEYTRPDGTK
							VDPAADAALKADLEATEAK
							GEHYDQLIAADNAAGNQIVR
							LGIANLNPDTADHEF
523	Non-identified
524	Imelysin	PmDPA_03066	137	45	47247	4.5	HYTDMVYAVYSDSLSTAK
							HYTDMVYAVYSDSLSTAK Oxidation (M)
							LQSAVDAFLAKPNDETLK
							EAWFAAR
							VPYLQSETFR
							SYEHALGNPGASANIIANTEIQVGEEK
							AKLEAEPVNDGLR
							LEAEPVNDGLR
							LEAEPVNDGLRK
							MLFGMGSLSLGELAGER
							MLFGMGSLSLGELAGER Oxidation (M)
							MLFGMGSLSLGELAGER 2 Oxidation (M)
							NVYLGEYTRPDGTK
							LTGPSLSSLVAK
							VDPAADAALKADLEATEAK
							LQVIVDHALK
							GEHYDQLIAADNAAGNQIVR
							LGIANLNPDTADHEF
607	60 kDa chaperonin	PmDPA_03889	79	33	56751	4.8	DAFENMGAQLVK Oxidation (M)
							ANDAAGDGTTTATVLAQAIVNEGLK
							EGVITVEEGSGLENELSVVEGMQFDR
							EGVITVEEGSGLENELSVVEGMQFDR Oxidation (M)
							VAAVKAPGFGDR
							ENTTIIDGAGADTEIEAR
							AQIEETSSDYDREK
							ARVEDALHATR
							VEDALHATR
							AAVEEGVVPGGGVALVR
							ALAAIVDLKGDNEDQNVGIALLR
							GDNEDQNVGIALLR
							RAVESPLR
							AVESPLR
							QITANAGDEPSVVADKVK
708	A-type flagellin	PmDPA_02518	163	45	58392	4.4	ALTVNTNITSLGVQK
							NLNRASDALGTSMSR Oxidation (M)
							INSAKDDAAGLQIANR
							DDAAGLQIANR
							NANDGISIAQTAEGAMQESTSILQR
							NANDGISIAQTAEGAMQESTSILQR Oxidation (M)
							ELALQSANGSNSDDDR
							TSLQQEFTALSGELTR
							IANTTTFGGR
							GSYSEATVAGNEMGGLTATALGTK
							LSNDQSGSLAQLGLTAGTSEAK
							DITVADGSAGTGLAALGLAGK
							TGATAVAMETTVSNLSITDAK
							SSQISIQALDAAIAQVDSQR
							AQLGAVQNR
							FDSTVANLNSISENSTAAR
							SRVQDADFAAETAELTK
708	Glutamine synthetase	PmDPA_05652	58	21	55279	5.13	NNLWTNEQR
							VLAEIDSLGLEMIR
							VLAEIDSLGLEMIR Oxidation (M)
							LSWADQYGLLR
							SGEPFPLCPR
							GLLELNLPLR
							NLFIPSEGEVVSPLGR
							AYAGGLLANGSAASSFTTPTVNGYR
							QPYSLAPDRR
712	A-type flagellin	PmDPA_02518	117	36	58392	4.4	ALTVNTNITSLGVQK
							NLNRASDALGTSMSR Oxidation (M)
							INSAKDDAAGLQIANR
							NANDGISIAQTAEGAMQESTSILQR
							NANDGISIAQTAEGAMQESTSILQR Oxidation (M)
							TSLQQEFTALSGELTR
							IANTTTFGGR
							GSYSEATVAGNEMGGLTATALGTK
							IDADGRLNIVSK
							LSNDQSGSLAQLGLTAGTSEAK
							SSQISIQALDAAIAQVDSQR
							FDSTVANLNSISENSTAAR
							SRVQDADFAAETAELTK
814	Chaperone protein DnaK	PmDPA_04135	287	53	68843	4.7	IIGIDLGTTNSCVSILENGNVK
							VIENAEGAR
							TTPSIVAYANDGEILVGQSAK
							QAVTNPHNTLFAVK
							RFEEDVVQK
							TAEDYLGEPVTEAVITVPAYFNDSQR
							RIINEPTAAALAYGMDK
							RIINEPTAAALAYGMDK Oxidation (M)
							IINEPTAAALAYGMDK
							IINEPTAAALAYGMDK Oxidation (M)
							LIDYLVDEFKK
							NDPLALQR
							AKIELSSAQSTDVNLPYITADATGPK
							IELSSAQSTDVNLPYITADATGPK
							AKLESLVEDLVK
							DAGIDASKIDDVILVGGQTR
							IDDVILVGGQTR
							IDDVILVGGQTRMPLVQK
							EVADFFGK
							KDVNPDEAVAMGAAIQGAVLAGDVK
							KDVNPDEAVAMGAAIQGAVLAGDVK Oxidation (M)
							SQVFSTADDNQGAVTIHVLQGER
							SLGKFDLADIPPAPR
							FDLADIPPAPR
							ANSGLSDEEIER
							KFEELAAAR
							NQGDALVHSTR
							TAIEAAVVALEAAVK
							MYAEQSAEQPQGGAQQAEPEAK
815	Putative TonB-dependent receptor BfrD precursor	PmDPA_03128	154	51	82080	4.8	YTAPLVDTPR
							SITLIPQQVIK
							DTNALTLQDALR
							GFDAQGDTYLDGVR
							EIFAIESVEVAK
							EIFAIESVEVAKGPNSAIGGR
							AHLGNSLDGAWTWGSDQTQR
							LNLMTHESNVAGR
							LNLMTHESNVAGR Oxidation (M)
							WGIAPSLAFGLGTPTR
							VNLDYYHLESDDLPDSGIPYSIPVTGSAAR
							TSAHPSKPIDGGDSDNFYGLTGR
							VDIATFAVEHDLTDSLTIK
							HGNSMQDYILTQPDDSK
							HGNSMQDYILTQPDDSK Oxidation (M)
							VGNTATTTNQTDLFGEFYVGGMK
							VGNTATTTNQTDLFGEFYVGGMK Oxidation (M)
							NSFSTGIELSREESER
							NGNLLGSDMEPEETTNYEIGTK
							VQVNTNTYENIGETR
							WQVFAGYTYMEARQIDGGPVGK Oxidation (M)
							ANDGNQLPNTPNNSASLWTTYSITPK
							LTVGGGAFYVDDVYGSVANTTMVDSYVR
							LTVGGGAFYVDDVYGSVANTTMVDSYVR Oxidation (M)
							NVDLQLNVQNLTNEVYYDK
							AFSTHFANQAAGR
816	Putative TonB-dependent receptor BfrD precursor	PmDPA_03128	228	51	82080	4.8	YTAPLVDTPR
							SITLIPQQVIK
							DTNALTLQDALR
							GFDAQGDTYLDGVR
							GFDAQGDTYLDGVRDTGAQTR
							EIFAIESVEVAKGPNSAIGGR
							AHLGNSLDGAWTWGSDQTQR
							YTFDGNYQFSDTVAGR
							LNLMTHESNVAGR
							LNLMTHESNVAGR Oxidation (M)
							DKVNYDR
							WGIAPSLAFGLGTPTR
							VNLDYYHLESDDLPDSGIPYSIPVTGSAAR
							TSAHPSKPIDGGDSDNFYGLTGR
							VDIATFAVEHDLTDSLTIK
							GNVNNGSVWR
							VGNTATTTNQTDLFGEFYVGGMK
							VGNTATTTNQTDLFGEFYVGGMK Oxidation (M)
							NSFSTGIELSR
							WDLLDQR
							LSLAAALFR
							VQVNTNTYENIGETR
							ANDGNQLPNTPNNSASLWTTYSITPK
							LTVGGGAFYVDDVYGSVANTTMVDSYVR
							LTVGGGAFYVDDVYGSVANTTMVDSYVR Oxidation (M)
							NVDLQLNVQNLTNEVYYDK
							AFSTHFANQAAGR
							TALLTTSVHF
1014	Alkyl hydroperoxide reductase subunit C	PmDPA_00504	151	80	20608	4.8	PIINSQVKPFNATAYHK
							GEFVQVSEADLK
							LGVEIYGVSTDTHFTHK
							AWHDTSDTIGK
							IEYPLIGDPTHVISR
							NFDVLIEEAGLADR
							NFDVLIEEAGLADRGTFVINPEGQIK
							GTFVINPEGQIK
							IVELNDGGVGR
							DAAELLR
							DAAELLRK
							VKAAQYVAAHPGEVCPAK
							AAQYVAAHPGEVCPAK
							EGEATLAPSLDLVGKI
1108	3-oxoadipate enol-lactonase 2	PmDPA_03870	118	65	28779	4.9	GHGASLVTEGPYSIEQLGR
							DVLALLDGLDIQK
							LHSLTLCNTAAK
							IANDEVWNTR
							GGQQAMVDLR
							GGQQAMVDLR Oxidation (M)
							WFTPGFAQAQAEQAQR
							ICQMLAQTSPQGYAGNCAAVR
							ICQMLAQTSPQGYAGNCAAVR Oxidation (M)
							DADYREQLGR
							IQVPALIVAGTEDVVTTPEHGR
							FMQAGIQGAEYVDFPAAHLSNVEIGEAFSR
							FMQAGIQGAEYVDFPAAHLSNVEIGEAFSR Oxidation (M)
							RVLDFLLAH
							VLDFLLAH
1109	3-oxoadipate CoA-transferase subunit B	PmDPA_02044	78	57	22708	4.7	VAADIQEGAYVNLGIGAPTLVANYLGDK
							GDLANWHTGAEGSIPAVGGAMDLATGAR
							GDLANWHTGAEGSIPAVGGAMDLATGAR Oxidation (M)
							QVFVMMDHLTK
							QVFVMMDHLTK Oxidation (M)
							QVFVMMDHLTK 2 Oxidation (M)
							LVPECTYPLTGIACVSR
							IYTDLAVLEVTPEGLK
							VVEICADIDFDELQK
							LSGVPLIK
1114	Ureidoglycolate lyase	PmDPA_04620	59	23	24106	4.8	SYQHQYVDGTR
							GLPWELAK
							CFDGACVLPPFVSAASFEDVTDIPVR
							LTVNGEVR
1205	Homocysteine S-methyltransferase	PmDPA_05586	58	27	31451	4.8	QLAHIAGQLAR
							HAADSGAHPVR
							VAGSLPPLFGSYRPDLFQPER
							HNAEIAIGAYANAFPPQPK
							GASMVGGCCGIGPEHIAELK Oxidation (M)
1410	Cell division protein FtsZ	PmDPA_03909	136	61	41918	4.8	MFELVDNVPQSPVIK
							MFELVDNVPQSPVIK Oxidation (M)
							VIGVGGGGGNAVNHMVK
							VIGVGGGGGNAVNHMVK Oxidation (M)
							SSIEGVEFICANTDAQALK
							GLGAGANPEVGR
							MLAESVDSLITIPNEK
							MLAESVDSLITIPNEK Oxidation (M)
							LLTILGK
							DASLLSAFAK
							ADDVLAGAVR
							RPGMINVDFADVR
							RPGMINVDFADVR Oxidation (M)
							TVMGEMGMAMMGTGCASGPNR
							TVMGEMGMAMMGTGCASGPNR Oxidation (M)
							TVMGEMGMAMMGTGCASGPNR 2 Oxidation (M)
							TVMGEMGMAMMGTGCASGPNR 5 Oxidation (M)
							AREATEAAIR
							EATEAAIRNPLLEDVNLQGAR
							NPLLEDVNLQGAR
							VGTVIDPDMRDELHVTVVATGLGAR Oxidation (M)
							VVDNTLQTAQQAYEASNPAPVR
							VVDNTLQTAQQAYEASNPAPVRQEQPAVNYR
							DLERPTVMR
							LNPQDDLDYLDIPAFLR
							LNPQDDLDYLDIPAFLRR
1411	DNA-directed RNA polymerase subunit alpha	PmDPA_05402	156	48	36721	4.8	MQISVNEFLTPR
							MQISVNEFLTPR Oxidation (M)
							QISVNEFLTPR
							HIDVQVVSPTR
							AKITLEPLER
							ITLEPLER
							GFGHTLGNALR
							GFGHTLGNALRR
							LHGRDEVTLTLSK
							GRGYEPADSR
							GYEPADSR
							LQLDASFSPVR
							LQLDASFSPVRR
							RIAYVVENAR
							IAYVVENAR
							TNLDKLVIDLETNGTLDPEEAIR
							LVIDLETNGTLDPEEAIR
							LVIDLETNGTLDPEEAIRR
							AATILQQQLAAFVDLK
							SANCLKAENIYYIGDLIQR
							AENIYYIGDLIQR
							SLTEIKDVLASR
1412	3-isopropylmalate dehydrogenase	PmDPA_00085	117	51	38971	4.9	SKQILILPGDGIGPEIMAEAVK
							QILILPGDGIGPEIMAEAVK
							QILILPGDGIGPEIMAEAVK Oxidation (M)
							HGVPLADETLER
							KADAVLLGAVGGPK
							WDKIER
							DIRPER
							ELTGGIYFGAPR
							QAYDTLPYSESEVR
							QAYDTLPYSESEVRR
							VGFDMAR
							ANVLASSQLWR
							EVVEDVAKDYPDVELSHMYVDNAAMQLVR
							YSFNQSAAAEAIEK
							AVSLVLDQGLR
							TGDIFSEGCRK
							KVGTQEMGDAVVAALR
							KVGTQEMGDAVVAALR Oxidation (M)
							VGTQEMGDAVVAALR
							VGTQEMGDAVVAALR Oxidation (M)
1506	Non-identified
1508	Enolase	PmDPA_03536	180	63	45645	4.8	GREVLDSR
							17 - 46 2886.38 2885.37 2885.38 -0.01 0 GNPTVEADVLLDNGIIGSACAPSGASTGSR
							EALELRDGDK
							AVANINGPIR
							DLLLGKDPSDQK
							LGANAILAVSLAAAK
							TFSDGLR
							MGTEIFHHLK Oxidation (M)
							GLNTAVGDEGGFAPNLASNEDALGAIAEAVEK
							LGTDVTLALDCAASEFYEDGKYNLSGEGK
							SFDAEGFADYLK
							FPIISIEDGLDESDWAGWK
							VQLVGDDLFVTNTK
							ILKEGIEK
							GIGNSILIK
							FNQIGSLTETLEAIQMAK Oxidation (M)
							SGETEDSTIADLAVGTAAGQIK
							VSKYNQLLR
							YNQLLR
1709	Hypothetical protein	PmDPA_03231	86	27	68160	5	GLSQTSDDGHLNFK
							YGDTGVFVR
							SSGAELLDAFVYHNYSIGDQPGSVR
							RPGAEIK
							DSGQFGVAFR
							APIFSATGAPQALFNLVNNPLASPAVR
							ALAPLIIAGNSQYFVEYPEDIR
							APYNNASVLTGTPGQDLHGYR
							LTVVGEVGVTHVGGLESNSK
							NCENDGFTTSTSWGYR
1813	Phosphoenolpyruvate synthase	PmDPA_00165	288	51	86457	4.9	NASLGEMISNLAGAGVSVPGGFATTAQAYR
							DFLEQSGLNDR
							IHAALDALDVDDINALTK
							QWVMEAEFPPR
							QWVMEAEFPPR Oxidation (M)
							QWVMEAEFPPRLDSEIR Oxidation (M)
							TAFAEMAAGNDNMAVAVR
							TAFAEMAAGNDNMAVAVR Oxidation (M)
							TAFAEMAAGNDNMAVAVR 2 Oxidation (M)
							SSATAEDLPDASFAGQQETFLNIR
							EVFASLFNDR
							LVALSAGVQR
							SETGTAGVMFTLDTESGFR Oxidation (M)
							NTLQAGRPAILR
							TVEVDRAER
							ARFCLTDAEVSELAK
							FCLTDAEVSELAK
							LYIVQARPETVK
							TCHAAIIAR
							ELGIPAVVGCGNATQVLK
							QNSVDAMPELPFK
							IMMNVGNPDR
							IMMNVGNPDR 2 Oxidation (M)
							AFDFAQLPNAGVGLAR
							LEFIINR
							MIGVHPK Oxidation (M)
							ALLNYAGLPADLK
							IAGYNDPVGFYVEK
							LYEPEEENPMLGFR
							LYEPEEENPMLGFR Oxidation (M)
							YISESFR
							YISESFRDCFELECR
							DCFELECR
							NEMGLTNVEIMVPFVR Oxidation (M)
							NEMGLTNVEIMVPFVR 2 Oxidation (M)
							TLGEASQVVDLLAENGLAR
							DSGIIAHLFDER
							YIGICGQGPSDHPDLAK
2005	Alkyl hydroperoxide reductase subunit C	PmDPA_00504	119	74	20608	4.8	PIINSQVKPFNATAYHK
							GEFVQVSEADLK
							LGVEIYGVSTDTHFTHK
							IEYPLIGDPTHVISR
							NFDVLIEEAGLADR
							GTFVINPEGQIK
							IVELNDGGVGR
							DAAELLR
							DAAELLRK
							VKAAQYVAAHPGEVCPAK
							AAQYVAAHPGEVCPAK
							EGEATLAPSLDLVGKI
2007	Thiol peroxidase	PmDPA_00680	84	65	17551	4.8	GNPVQVNGNLPQAGAQAPAFSLVGEGLADK
							VLNIFPSVDTPTCATSVR
							VLNIFPSVDTPTCATSVRK
							FNAQANDVANTVVLCISADLPFAQAR
							LCGTEGLDNVK
							GREFLENYGVAIADGPLAGLAAR
							EFLENYGVAIADGPLAGLAAR
2009	Aspartokinase	PmDPA_02557	64	18	44691	5.1	GVPDTPGVAFK
							AQSVLENTAR
							VSIVGVGMR
							VSIVGVGMR Oxidation (M)
							SHAGVASCMFEALAK
							SHAGVASCMFEALAK Oxidation (M)
							VSVVLEEKYLELAVR
							YLELAVR
							ALHTAFDLDAPAR
							ALHTAFDLDAPARQGE
2109	Orotate phosphoribosyltransferase	PmDPA_04762	98	57	23179	5	MQPYQR
							MQPYQR Oxidation (M)
							QPYQRDFIR
							7 - 15 1152.60 1151.60 1151.61 -0.01 1
							TSPYFFNAGLFNTGSALAELGR
							IPFDVLFGPAYK
							GIPLAATTAVALADQHQLDVPWCFNR
							EVMQIINAQQAK
							EVMQIINAQQAK Oxidation (M)
							AAGVLIALNR
							AAGVLIALNREER
							GNGELSAIQEVER
							QHLPAVEAYR
2109	Orotidine 5'-phosphate decarboxylase	PmDPA_03314	98	68	24906	5	MSACQTPLIVALDFPTR Oxidation (M)
							SACQTPLIVALDFPTR
							EAALKLADQLDPALCR
							LADQLDPALCR
							ELFTSSASGIVETLCDK
							FHDIPNTTAMAVK
							AAAEMGVWMVNVHCSGGLR Oxidation (M)
							SGPQPLLIGVTVLTSMER
							SGPQPLLIGVTVLTSMER Oxidation (M)
							EDLAGIGLDVDPQEQVLR
							AGMDGLVCSALEAPALK Oxidation (M)
							AAHPSLQLVTPGIRPAGSAQDDQR
2306	Elongation factor Ts	PmDPA_03555	188	78	30513	5	AAITAALVK
							ERTGEGMMDCK
							KAGNVAAEGAIAVK
							TDGTSAVLLEVNSQTDFLALQDDFK
							NFVAESLEEAFAQK
							LTDAAPLIASR
							CGENVNIR
							138 - 151 1457.75 1456.74 1456.73 0.01 0
							IGAVVVLK
							NIAMHVAASNPEFLDSSEISAEAIER
							NIAMHVAASNPEFLDSSEISAEAIER Oxidation (M)
							EKNVFLQLNADK
							NVFLQLNADK
							IAGKPENIVENMINGR
							IAGKPENIVENMINGR Oxidation (M)
							FKAEASLK
							AEASLKEQAFVMNPEVK
							AEASLKEQAFVMNPEVK Oxidation (M)
							EQAFVMNPEVK
							EQAFVMNPEVK Oxidation (M)
							KAGAEIVSFTYFK
							AGAEIVSFTYFK
							VGEGIEKPVDDFAAEVAAQVAAAK
							VGEGIEKPVDDFAAEVAAQVAAAKQ
2308	Elongation factor Tu	PmDPA_05359	85	45	47150	5.2	NMITGAAQMDGAILVCSAADGPMPQTR
							EHILLSR
							QVGVPYIVVFLNK
							ADLVDDAELLELVEMEVR
							ADLVDDAELLELVEMEVR Oxidation (M)
							DLLSTYDFPGDDTPIIIGSAR
							KLVETLDSYIPEPVR
							LVETLDSYIPEPVR
							AIDQPFLMPIEDVFSISGR
							AIDQPFLMPIEDVFSISGR Oxidation (M)
							VQDPLEIVGLR
							DTTTTTCTGVEMFR
							KLLDEGR
							AGENCGVLLR
							FTAEVYVLSKEEGGR
							GYRPQFYFR
							TIAMEDGLR
2611	Fumarate hydratase class I, aerobic	PmDPA_03082	155	55	55017	5	EESPAARDSIAQILINSR
							DSIAQILINSR
							WDGATMSVDDMINEGVR
							WDGATMSVDDMINEGVR Oxidation (M)
							WDGATMSVDDMINEGVR 2 Oxidation (M)
							WDGATMSVDDMINEGVRR 2 Oxidation (M)
							RAYNLPENVLR
							AYNLPENVLR
							ASILADPAGAR
							ASILADPAGARK
							DNTPAVIHYSIVPGDKVEVDVAAK
							MAMLNPSDSIVDWVLK Oxidation (M)
							MAMLNPSDSIVDWVLK 2 Oxidation (M)
							TVPTMGAGWCPPGMLGIGIGGTAEK
							TVPTMGAGWCPPGMLGIGIGGTAEK Oxidation (M)
							EVLMESIDIHELK Oxidation (M)
							ARGPQNR
							LEEIRLELFDK
							IMDYPTHAASLPVCMIPNCAATR
							IMDYPTHAASLPVCMIPNCAATR Oxidation (M)
							MVEMLNR
							MVEMLNR 2 Oxidation (M)
							MVEMLNRGEELPVDLK
							MVEMLNRGEELPVDLK Oxidation (M)
							MVEMLNRGEELPVDLK 2 Oxidation (M)
							GEELPVDLK
							GEELPVDLKGR
							FIYYVGPVDPVGDEVVGPAGPTTATR
							MDKFTR
							MDKFTR Oxidation (M)
							QILEQTGLLGMIGK
							QILEQTGLLGMIGK Oxidation (M)
							GPTAIEAIKDNK
							DMPVTVAVDSNGESVHITGPALWQSK
							DMPVTVAVDSNGESVHITGPALWQSK Oxidation (M)
2611	Anthranilate synthase component 1	PmDPA_05333	100	40	54607	4.93	MNREEFLR Oxidation (M)
							LADQPNSYLLESVQGGEK
							YSMIGLPSR
							YSMIGLPSR Oxidation (M)
							VADIPGLPR
							FNGGLVGYFGYDCVR
							MHAIVLVDPAEDQAFEQGQAR
							LQGLLETLR
							LQGLLETLRQPITPR
							RGLDLSGPPAAEPAFR
							GLDLSGPPAAEPAFR
							SSYTREDYENAVGR
							EDYENAVGRIK
							IKEYILAGDCMQVVPSQR
							IKEYILAGDCMQVVPSQR Oxidation (M)
							AAPIDLYR
							LTEKMVIER Oxidation (M)
							MVIERYSNVMHIVSNVTGQLR
							YSNVMHIVSNVTGQLR
							EGLTAMDALR Oxidation (M)
							AMEIIDELEPVKR
							AMEIIDELEPVKR Oxidation (M
2712	Proline--tRNA ligase	PmDPA_02743	198	50	63753	5.1	ETPADAVVISHQLMLR
							ETPADAVVISHQLMLR Oxidation (M)
							KVEAVVR
							WEQYGPELLR
							DFCVGPTHEEVITDLAR
							QLPLNLYQIQTK
							FRDEIRPR
							GREFIMK Oxidation (M)
							DAYSFHADQASLQETYDR
							MHQAYSNVFTR
							MHQAYSNVFTR Oxidation (M)
							ETVRPAPTEELR
							ETVRPAPTEELRLVDTPNAK
							TIAQLVENHGLPIEK
							LIALIVR
							LEQVADPLVMATEAELR
							LEQVADPLVMATEAELR Oxidation (M)
							DAIGAGAGSLGPLNLPLEIIIDR
							DLPVPQVADLR
							NVVEGDPSPDGQGTLVIKR
							CQVLGENGKPVVLSMGCYGIGVSR
							CQVLGENGKPVVLSMGCYGIGVSR Oxidation (M)
							FADMELIGIPHR Oxidation (M)
							IVVSDRGLAEGNLEYK
							GLAEGNLEYK
							TEQDAQALPLNEVLTFLQAR
2713	60 kDa chaperonin	PmDPA_03889	154	43	56751	4.8	MLVGVNVLADAVK Oxidation (M)
							DAFENMGAQLVK
							DAFENMGAQLVK Oxidation (M)
							ANDAAGDGTTTATVLAQAIVNEGLK
							AIAQVGTISANSDNSIGEIIAEAMEK Oxidation (M)
							EGVITVEEGSGLENELSVVEGMQFDR
							EGVITVEEGSGLENELSVVEGMQFDR Oxidation (M)
							ENTTIIDGAGADTEIEAR
							AQIEETSSDYDREK
							ARVEDALHATR
							VEDALHATR
							AAVEEGVVPGGGVALVR
							ALAAIVDLKGDNEDQNVGIALLR
							GDNEDQNVGIALLR
							RAVESPLR
							AVESPLR
							QITANAGDEPSVVADKVK
							QGSGNFGYNAATGEYGDMIEMGILDPAK Oxidation (M)
2809	Elongation factor G 1	PmDPA_05374	321	70	79053	5	NIGICAHVDAGK
							ILFYTGLSHK
							MGEVHDGAATTDWMVQEQER
							MGEVHDGAATTDWMVQEQER Oxidation (M)
							GITITSAAVTTFWK
							GITITSAAVTTFWKGSR
							GQYDNYR
							VNVIDTPGHVDFTIEVER
							VLDGAVVVFCGTSGVEPQSETVWR
							LGHTPVPVQLAIGSEDNFQGQVDLIK
							AIYWNDDDKGTTYR
							EEEIPADMVELANEWR
							EEEIPADMVELANEWR Oxidation (M)
							NNMVEAAAEATEELMNK 2 Oxidation (M)
							YLEEGELSVEEIKAGLR
							TLASEIVPAVCGSSFK
							HADDDEPFSALAFK
							IATDPFVGTLTFVR
							VYSGFLTSGDSVINSVK
							MVQMHANQR
							MVQMHANQR Oxidation (M)
							EEIKEVR
							AGDIAALIGMK Oxidation (M)
							DVTTGDTLCNADKPIILER
							MDFPEPVISLSVEPK
							MDFPEPVISLSVEPK Oxidation (M)
							LAQEDPSFR
							EFNVEANIGKPQVSYR
							FVRQSGGR
							GQFGHCWVR
							FSEPDVDDKGNITEGLVFSNEVVGGVIPK
							EYIPAIQK
							NGVVAGYPLIGLK
							AAVFDGSYHDVDSNEMAFK
							VEVVTPEDYLGDVMGDLNR
							VEVVTPEDYLGDVMGDLNR Oxidation (M)
							RGLVQGMDESVSGR Oxidation (M)
							GLVQGMDESVSGR
							GLVQGMDESVSGR Oxidation (M)
							AEVPLGEMFGYATDVR
							AEVPLGEMFGYATDVR Oxidation (M)
							ASYSMEFSK
							YAEAPSNIVEALVK
2812	Elongation factor G 1	PmDPA_05374	244	59	79053	5	NIGICAHVDAGK
							MGEVHDGAATTDWMVQEQER
							MGEVHDGAATTDWMVQEQER Oxidation (M)
							MGEVHDGAATTDWMVQEQER 2 Oxidation (M)
							GITITSAAVTTFWK
							GQYDNYR
							VNVIDTPGHVDFTIEVER
							VLDGAVVVFCGTSGVEPQSETVWR
							AIYWNDDDKGTTYR
							EEEIPADMVELANEWR
							EEEIPADMVELANEWR Oxidation (M)
							YLEEGELSVEEIKAGLR
							TLASEIVPAVCGSSFK
							DEVKPEQFDER
							HADDDEPFSALAFK
							IATDPFVGTLTFVR
							VYSGFLTSGDSVINSVK
							MVQMHANQR 2 Oxidation (M)
							AGDIAALIGMK
							AGDIAALIGMK Oxidation (M)
							DVTTGDTLCNADKPIILER
							MDFPEPVISLSVEPK
							MDFPEPVISLSVEPK Oxidation (M)
							LAQEDPSFR
							EFNVEANIGKPQVSYR
							FSEPDVDDKGNITEGLVFSNEVVGGVIPK
							EYIPAIQK
							NGVVAGYPLIGLK
							AAVFDGSYHDVDSNEMAFK
							VEVVTPEDYLGDVMGDLNR Oxidation (M)
							GLVQGMDESVSGR
							GLVQGMDESVSGR Oxidation (M)
							AEVPLGEMFGYATDVR
							AEVPLGEMFGYATDVR Oxidation (M)
							YAEAPSNIVEALVK
3004	DNA protection during starvation protein	PmDPA_02738	134	74	17792	5.2	MAIDIGISEEDRK
							AIDIGISEEDRK
							SIVDGLSR
							LLSDTYVLYLK
							THNFHWNVTGPSFR
							ALGFPAPGSYAFYAR
							HSSIKEEEGVPPADEMIR
							HSSIKEEEGVPPADEMIR Oxidation (M)
							QLVQGQEAVVR
							SIFPVVDK
							SIFPVVDKVSDEPTADLLTQR
							VSDEPTADLLTQR
							TAWMLR
							TAWMLR Oxidation (M)
3101	Ferredoxin--NADP reductase	PmDPA_03510	183	71	29805	5.1	SNMNHER
							FENGQFVMIGLQQDNGRPLMR
							FENGQFVMIGLQQDNGRPLMR Oxidation (M)
							AYSIASPNWEEHLEFFSIK
							VPDGPLTSQLQHLK
							KPTGTLVLDDLNPGK
							VILVHGVR
							YVNEVAYR
							EFITEHLPQNEFFGESVR
							DKLIYYPTVTR
							LIYYPTVTR
							LIYYPTVTREPFENQGR
							EPFENQGR
							LTDLMR Oxidation (M)
							LFSDIGLPPINPQDDR
							AMICGSPSMLDETSEVLDSFGLK
							AMICGSPSMLDETSEVLDSFGLK Oxidation (M)
							MREPGDYLIER
							MREPGDYLIER Oxidation (M)
							EPGDYLIER
3215	Transaldolase	PmDPA_00251	191	68	33786	5.1	MTSKLEQLK
							QFTTVVADTGDLDAITR
							LKPVDATTNPSLLLK
							AAAIPGYADLLK
							ADAMGNVDLACDKFAVAVGSGILK
							ADAMGNVDLACDKFAVAVGSGILK Oxidation (M)
							LSFDEPALLNK
							ARQLIALYEAAGVAK
							QLIALYEAAGVAK
							LASTWEGIR
							IYDWYK
							IYDWYKK
							KSTGQEYVGAEDPGVQSVTR
							STGQEYVGAEDPGVQSVTR
							STGQEYVGAEDPGVQSVTRIYNYYK
							IYNYYK
							ANGYNTVVMGASFR
							ANGYNTVVMGASFR Oxidation (M)
							NIGQIEQLAGCDR
							LTISPELLQQLSDDQGELPQVLKPGNAGEAK
							QHLNESQFR
3312	Spermidine/putrescine-binding periplasmic protein precursor	PmDPA_01975	106	43	37192	5.5	EAWAVPFTK
							VVQDGPTDYGK
							AMVESGNVQWDVVDVEADFALR Oxidation (M)
							AASEGLLEPLDFNQIK
							AASEGLLEPLDFNQIKR
							LYPLDLDR
							VYALQQDGAPVGVSWK
							QNLVMADFLVIPK Oxidation (M)
							QNLVMADFLVIPKGAK Oxidation (M)
							FLANASSAEGQAEFANK
							TAYAPVNVDSVAK
							TAYAPVNVDSVAKLDK
							NGQAIAAR
							WNEWLVK
3316	Holliday junction ATP-dependent DNA helicase RuvB	PmDPA_02731	62	31	38480	5.13	AIRPLSLDEYIGQPVVR
							EQMALFIQAAR
							EQMALFIQAAR Oxidation (M)
							GESLDHTLIFGPPGLGK
							AGMLTNPLR Oxidation (M)
							SANILGLAIEDQGAYEIAR
							AVADMALNLLDVDER
							AVADMALNLLDVDER Oxidation (M)
							HTIEDVLEPYLIQQGYIMR
							HTIEDVLEPYLIQQGYIMR Oxidation (M)
3408	Elongation factor Tu	PmDPA_05359	193	62	47150	5.2	SLPHVNVGTIGHVDHGK
							TTLTAALTR
							GITINTAHVEYNSTIR
							NMITGAAQMDGAILVCSAADGPMPQTR
							NMITGAAQMDGAILVCSAADGPMPQTR Oxidation (M)
							NMITGAAQMDGAILVCSAADGPMPQTR 2 Oxidation (M)
							EHILLSR
							QVGVPYIVVFLNK
							ADLVDDAELLELVEMEVR
							ADLVDDAELLELVEMEVR Oxidation (M)
							DLLSTYDFPGDDTPIIIGSAR
							KLVETLDSYIPEPVR
							LVETLDSYIPEPVR
							AIDQPFLMPIEDVFSISGR
							AIDQPFLMPIEDVFSISGR Oxidation (M)
							VQDPLEIVGLR
							VQDPLEIVGLRDTTTTTCTGVEMFR Oxidation (M)
							DTTTTTCTGVEMFR
							DTTTTTCTGVEMFRK
							LLDEGRAGENCGVLLR
							AGENCGVLLR
							GQVLVKPGSVKPHTK
							FTAEVYVLSK
							FTAEVYVLSKEEGGR
							HTPFFK
							GYRPQFYFR
							TIAMEDGLR
							TIAMEDGLR Oxidation (M)
							FAIREGGR
3411	Elongation factor Tu	PmDPA_05359	210	60	47150	5.2	TTLTAALTR
							GITINTAHVEYNSTIR
							NMITGAAQMDGAILVCSAADGPMPQTR
							NMITGAAQMDGAILVCSAADGPMPQTR Oxidation (M)
							EHILLSR
							QVGVPYIVVFLNK
							ADLVDDAELLELVEMEVR
							ADLVDDAELLELVEMEVR Oxidation (M)
							DLLSTYDFPGDDTPIIIGSAR
							KLVETLDSYIPEPVR
							LVETLDSYIPEPVR
							AIDQPFLMPIEDVFSISGR
							AIDQPFLMPIEDVFSISGR Oxidation (M)
							VQDPLEIVGLR
							DTTTTTCTGVEMFR
							DTTTTTCTGVEMFR Oxidation (M)
							DTTTTTCTGVEMFRK
							KLLDEGR
							AGENCGVLLR
							FTAEVYVLSK
							FTAEVYVLSKEEGGR
							HTPFFK
							GYRPQFYFR
							TTDVTGNCELPEGVEMVMPGDNIQMTVTLIK
							TIAMEDGLR
							TIAMEDGLR Oxidation (M)
3507	Elongation factor Tu	PmDPA_05359	194	67	47150	5.2	SLPHVNVGTIGHVDHGK
							TTLTAALTR
							GITINTAHVEYNSTIR
							NMITGAAQMDGAILVCSAADGPMPQTR
							NMITGAAQMDGAILVCSAADGPMPQTR Oxidation (M)
							EHILLSR
							QVGVPYIVVFLNK
							ADLVDDAELLELVEMEVR
							ADLVDDAELLELVEMEVR Oxidation (M)
							DLLSTYDFPGDDTPIIIGSAR
							KLVETLDSYIPEPVR
							LVETLDSYIPEPVR
							AIDQPFLMPIEDVFSISGR
							AIDQPFLMPIEDVFSISGR Oxidation (M)
							VQDPLEIVGLR
							DTTTTTCTGVEMFR
							DTTTTTCTGVEMFR Oxidation (M)
							DTTTTTCTGVEMFRK
							KLLDEGR
							AGENCGVLLR
							GQVLVKPGSVKPHTK
							FTAEVYVLSK
							FTAEVYVLSKEEGGR
							EEGGRHTPFFK
							HTPFFK
							GYRPQFYFR
							TTDVTGNCELPEGVEMVMPGDNIQMTVTLIK
							TIAMEDGLR
							TIAMEDGLR Oxidation (M)
3510	3-oxoadipate enol-lactonase 2	PmDPA_03870	117	67	28779	4.9	GHGASLVTEGPYSIEQLGR
							DVLALLDGLDIQK
							LHSLTLCNTAAK
							IANDEVWNTR
							IANDEVWNTRIDTVLK
							IDTVLKGGQQAMVDLR
							IDTVLKGGQQAMVDLR Oxidation (M)
							GGQQAMVDLR
							GGQQAMVDLR Oxidation (M)
							WFTPGFAQAQAEQAQR
							ICQMLAQTSPQGYAGNCAAVR
							ICQMLAQTSPQGYAGNCAAVR Oxidation (M)
							DADYREQLGR
							IQVPALIVAGTEDVVTTPEHGR
							FMQAGIQGAEYVDFPAAHLSNVEIGEAFSR
							RVLDFLLAH
							VLDFLLAH
3513	Aspartokinase	PmDPA_02557	63	36	44691	5.1	FGGTSVGSIER
							EAGDDLVVVLSAMSGETNR
							EAGDDLVVVLSAMSGETNR Oxidation (M)
							GVPAVSYTGNQVR
							VVVVAGFQGVDEHGSITTLGR
							ADECQIYTDVDGVYTTDPR
							ITFEEMLEMASLGSK
							ITFEEMLEMASLGSK Oxidation (M)
							YNVPLR
							DEAKLTIR
							AQSVLENTAR
							VSIVGVGMR Oxidation (M)
							YLELAVR
							ALHTAFDLDAPAR
3604	Glutamine synthetase	PmDPA_05652	133	45	55279	5.1	KFDFITK
							NNLWTNEQR
							DAADKVLAEIDSLGLEMIR
							DAADKVLAEIDSLGLEMIR Oxidation (M)
							VLAEIDSLGLEMIR
							VLAEIDSLGLEMIR Oxidation (M)
							LSWADQYGLLR
							SGEPFPLCPR
							CGIELEWYLTK
							KGLLELNLPLR
							GLLELNLPLR
							HGYHATFMCKPAINGFFASGWHMHQSLVDK
							KNLFIPSEGEVVSPLGR
							NLFIPSEGEVVSPLGR
							AYAGGLLANGSAASSFTTPTVNGYR
							QPYSLAPDRR
							IGEPGANPYLYMASQIVSGLDGIK
							IGEPGANPYLYMASQIVSGLDGIK Oxidation (M)
							SCFGDTFIKYWLQLR
							RSEWAR
							FLDAEGAEAAEPTGAVTQWEQK
3605	Phosphoenolpyruvate carboxykinase [ATP]	PmDPA_05155	238	65	56004	5	TQANNTVYTDLSVDELVK
							TQANNTVYTDLSVDELVKEALQR
							EALQRGEGVLADTGALVVETGHR
							GEGVLADTGALVVETGHR
							SPADRFIVEEPSTQDAISWGPINR
							FIVEEPSTQDAISWGPINR
							FPADKFDALWAR
							FDALWAR
							VEAFNNAQDHFVSYVHVGAAAEHYLPVK
							MTTQTAWQNLFGR Oxidation (M)
							CLFINPEQFNPAGR
							DQWQILNVANFVCEPER
							KVLIAGMR
							KVLIAGMR Oxidation (M)
							VLIAGMR
							VLIAGMR Oxidation (M)
							CIDLSEKNEPVIWK
							NEPVIWK
							HGAVLENVVLDANK
							HGAVLENVVLDANKHADYTDVSLTQNSR
							HADYTDVSLTQNSR
							AAYPLEHVAK
							STFSTCFGAPFFPRPAGEYAELLIK
							RINGFNSK
							VYLVNTGWTGGGYGVGK
							RFSIPTTR
							FSIPTTR
							AVIAAIQSGALVGAETEHLDIINLDVPK
							AVPGVETELLNPR
							TNWADKAAYDEAAK
							LFIENFK
							KFEVSDAIK
3608	ATP synthase subunit alpha	PmDPA_04895	104	38	55472	5.2	MQQLNPSEISEIIK
							IDNLDVSSQAR
							NEGTVVSVSDGIVR
							VVDALGNPIDGK
							GPLGNTQTDAVEK
							ΩAPGVIWR
							KSVDQPVQTGYK
							SVDAMIPVGR Oxidation (M)
							ELIIGDR
							STVANIVR
							DRGEDALIVYDDLSK
							EAYPGDVFYLHSR
							TALAQYR
							ELAAFAQFASDLDEATR
							KQLEHGQR
							QLEHGQR
							QYAPMSIADMALSLYAAER 2 Oxidation (M)
							GFLIDVEVSK
3608	Glutamine synthetase	PmDPA_05652	51	27	55279	5.13	NNLWTNEQR
							NNLWTNEQRDAADK
							VLAEIDSLGLEMIR Oxidation (M)
							LSWADQYGLLR
							SGEPFPLCPR
							GLLELNLPLR
							NLFIPSEGEVVSPLGR
							AYAGGLLANGSAASSFTTPTVNGYR
							QPYSLAPDR
							QPYSLAPDRR
							FLDAEGAEAAEPTGAVTQWEQK
3711	Proline--tRNA ligase	PmDPA_02743	266	66	63753	5.1	ETPADAVVISHQLMLR
							ETPADAVVISHQLMLR Oxidation (M)
							KVEAVVR
							EEMNAAGALEVLMPSIQPAELWQESGR
							EEMNAAGALEVLMPSIQPAELWQESGR 2 Oxidation (M)
							WEQYGPELLR
							DFCVGPTHEEVITDLAR
							QLPLNLYQIQTK
							QLPLNLYQIQTKFR
							FRDEIRPR
							DEIRPR
							GREFIMK
							GREFIMK Oxidation (M)
							DAYSFHADQASLQETYDR
							MHQAYSNVFTR
							MHQAYSNVFTR Oxidation (M)
							ETVRPAPTEELR
							TIAQLVENHGLPIEK
							LIALIVR
							GDHELNEIK
							ATKLEQVADPLVMATEAELR
							ATKLEQVADPLVMATEAELR Oxidation (M)
							LEQVADPLVMATEAELR
							LEQVADPLVMATEAELR Oxidation (M)
							DAIGAGAGSLGPLNLPLEIIIDR
							SVALMSDFGIGANIDDK
							HYFGVNWER
							DLPVPQVADLR
							NVVEGDPSPDGQGTLVIK
							NVVEGDPSPDGQGTLVIKR
							CQVLGENGKPVVLSMGCYGIGVSR
							CQVLGENGKPVVLSMGCYGIGVSR Oxidation (M)
							VVAAAIEQSYDDK
							EATDKLYAELTAAGFEVLLDDR
							LYAELTAAGFEVLLDDRDK
							FADMELIGIPHR Oxidation (M)
							GLAEGNLEYK
							TEQDAQALPLNEVLTFLQAR
3712	Proline--tRNA ligase	PmDPA_02743	199	53	63753	5.1	ETPADAVVISHQLMLR
							ETPADAVVISHQLMLR Oxidation (M)
							KVEAVVR
							WEQYGPELLR
							DFCVGPTHEEVITDLAR
							QLPLNLYQIQTK
							FRDEIRPR
							DEIRPR
							GREFIMK
							GREFIMK Oxidation (M)
							DAYSFHADQASLQETYDR
							MHQAYSNVFTR
							MHQAYSNVFTR Oxidation (M)
							ETVRPAPTEELR
							TIAQLVENHGLPIEK
							LIALIVR
							GDHELNEIK
							LEQVADPLVMATEAELR
							LEQVADPLVMATEAELR Oxidation (M)
							DAIGAGAGSLGPLNLPLEIIIDR
							DLPVPQVADLR
							NVVEGDPSPDGQGTLVIK
							NVVEGDPSPDGQGTLVIKR
							CQVLGENGKPVVLSMGCYGIGVSR
							CQVLGENGKPVVLSMGCYGIGVSR Oxidation (M)
							VVAAAIEQSYDDK
							YETEVVR
							FADMELIGIPHR Oxidation (M)
							GLAEGNLEYK
							TEQDAQALPLNEVLTFLQAR
3714	Glutamine synthetase	PmDPA_04515	90	44	51936	5.1	DALDEDFFEVGK
							STGIGDTVFAGPEPEFFIFDEVK
							FHSDISGSMFK
							IFSEQGSWMTGADVEGGNK
							GGYFPVPPFDHDHEIR
							YVVHNVADAYGR
							NTFSGEGYAGLSDTALYFIGGIIK
							ALNGFTNPSTNSYK
							LVPGFEAPVMLAYSAR
							LVPGFEAPVMLAYSAR Oxidation (M)
							IHPGDAADKNLYDLPPEEAK
							EALEELDKGR
							GGVFSDDFIDAFIELK
							TFVHPLEYELYYSC
3809	Elongation factor G 1	PmDPA_05374	245	60	79053	5	NIGICAHVDAGK
							MGEVHDGAATTDWMVQEQER
							MGEVHDGAATTDWMVQEQER Oxidation (M)
							MGEVHDGAATTDWMVQEQER 2 Oxidation (M)
							GITITSAAVTTFWK
							GQYDNYR
							VNVIDTPGHVDFTIEVER
							VLDGAVVVFCGTSGVEPQSETVWR
							AIYWNDDDKGTTYR
							EEEIPADMVELANEWR
							YLEEGELSVEEIKAGLR
							TLASEIVPAVCGSSFK
							DEVKPEQFDER
							HADDDEPFSALAFK
							IATDPFVGTLTFVR
							VYSGFLTSGDSVINSVK
							MVQMHANQR
							MVQMHANQR Oxidation (M)
							EEIKEVR
							AGDIAALIGMK
							AGDIAALIGMK Oxidation (M)
							DVTTGDTLCNADKPIILER
							MDFPEPVISLSVEPK
							MDFPEPVISLSVEPK Oxidation (M)
							MDFPEPVISLSVEPKTK
							LAQEDPSFR
							EFNVEANIGKPQVSYR
							GQFGHCWVR
							FSEPDVDDKGNITEGLVFSNEVVGGVIPK
							NGVVAGYPLIGLK
							AAVFDGSYHDVDSNEMAFK
							VEVVTPEDYLGDVMGDLNR Oxidation (M)
							RGLVQGMDESVSGR Oxidation (M)
							GLVQGMDESVSGR
							GLVQGMDESVSGR Oxidation (M)
							AEVPLGEMFGYATDVR
							AEVPLGEMFGYATDVR Oxidation (M)
							YAEAPSNIVEALVK
4003	hypothetical protein	PmDPA_04566	72	58	15503	7.6	EVFGDVTVHYSAFTSSMLTPEVAAATGLVR
							EVFGDVTVHYSAFTSSMLTPEVAAATGLVR Oxidation (M)
							SKNQGVLNIAVLK
							NQGVLNIAVLK
							AGKPTPALVSGK
							VRDLTGR
							ISPLSFTQITEPGAVYYIAQFK
4004	3-isopropylmalate dehydratase small subunit 1	PmDPA_00083	59	26	24385	5.3	AFTQHTGLVAPLDR
							TGFGPNLFDEWR
							YQGASVLLAR
							EHAPWALDEYGFR
							ASQPWLFR
4005	Non-identified
4112	Glutamine amidotransferase	PmDPA_05653	72	30	27480	5.2	LIESHGECVIR
							RPLGSTLLAR
							TLEQVFLR
							VHLEDGNLQEDEVPR
							FHAELSGYQPPQAIR
							ATLHKQINFQNLVGDV
4206	Hypothetical protein	PmDPA_05829	115	52	34916	5.7	LRDQNGK
							HELDYQVALTQVSYFSDLR
							VGNATLGMDAVLPFVTSMDVDDGLNNAALK Oxidation (M)
							AQSGIGDLLLGPMIQFDPIMGPDGPR Oxidation (M)
							AQSGIGDLLLGPMIQFDPIMGPDGPR 2 Oxidation (M)
							FVHRIELQVNVPTGK
							IELQVNVPTGK
							AHYLYNGK
							LGINGYWLK
							QITDTKVDGHEVSGR
							VDGHEVSGR
							VDGHEVSGRR
							VWAIGPGAMYSFSK
							VWAIGPGAMYSFSK Oxidation (M)
							EDHVFVNAYFEQDVENRPEGSR
4209	General L-amino acid-binding periplasmic protein AapJ precur	PmDPA_03952	316	84	36666	5.7	KGFVQCGVSDGLPGFSVPDAQGK
							GFVQCGVSDGLPGFSVPDAQGK
							IVGIDADVCR
							AVAAAVFGDATK
							VKFSQLNAK
							FSQLNAK
							ERFTALQSGEVDVLSR
							FTALQSGEVDVLSR
							NTTWTSSR
							DAGMGLVFAGVTYYDGVGFLVNK Oxidation (M)
							ELDGATICIQAGTTTELNVSDFFR
							YTPITFDTSDESAK
							SLESGRCDVLTSDK
							CDVLTSDKSQLFAQR
							SQLFAQR
							SKLAAPTDYVVLPETISK
							LAAPTDYVVLPETISK
							LAAPTDYVVLPETISKEPLGPVVR
							EPLGPVVR
							KGDEEWFSIVK
							GDEEWFSIVK
							WTLFAMLNAEEAGITSK
							WTLFAMLNAEEAGITSK Oxidation (M)
							ATKNPDVAR
							LLGADGEYGK
							LLGADGEYGKDLK
							LPKDWVVQIVK
							DWVVQIVK
							QVGNYGEVFEK
							NLGQSTDLK
							NLGQSTDLKIDR
							GMNALWNNGGIQYAPPVR
							GMNALWNNGGIQYAPPVR Oxidation (M)
4212	General L-amino acid-binding periplasmic protein AapJ precur	PmDPA_03952	241	70	36666	5.7	KGFVQCGVSDGLPGFSVPDAQGK
							GFVQCGVSDGLPGFSVPDAQGK
							IVGIDADVCR
							AVAAAVFGDATK
							ERFTALQSGEVDVLSR
							FTALQSGEVDVLSR
							NTTWTSSR
							DAGMGLVFAGVTYYDGVGFLVNK Oxidation (M)
							ELDGATICIQAGTTTELNVSDFFR
							YTPITFDTSDESAK
							CDVLTSDKSQLFAQR
							SQLFAQR
							LAAPTDYVVLPETISKEPLGPVVR
							EPLGPVVR
							KGDEEWFSIVK
							GDEEWFSIVK
							LLGADGEYGK
							LLGADGEYGKDLK
							DWVVQIVK
							QVGNYGEVFEK
							NLGQSTDLKIDR
							GMNALWNNGGIQYAPPVR
							GMNALWNNGGIQYAPPVR Oxidation (M)
4307	Rod shape-determining protein MreB	PmDPA_03042	196	67	37164	5.2	GMFSSDLSIDLGTANTLIYVR Oxidation (M)
							ERGIVLNEPSVVAIR
							GIVLNEPSVVAIR
							SVVAVGTEAKR
							TPGNIAAIRPMK
							TPGNIAAIRPMK Oxidation (M)
							DGVIADFSVCEK
							MLQYFINK
							MLQYFINK Oxidation (M)
							VHENSFLQPSPR
							ESALGAGAR
							EVFLIEEPMAAAIGAGLPVEEAR
							EVFLIEEPMAAAIGAGLPVEEAR Oxidation (M)
							VGGDRFDEAIVTYVR
							RNYGSLIGESTAER
							NYGSLIGESTAER
							IKQEIGTAYPGGEVR
							QEIGTAYPGGEVR
							GRNLAEGVPR
							NLAEGVPR
							SALEQSPPELASDIAER
							GLVLTGGGALLR
							DLDKLLAQETGLPVIVAEDPLTCVAR
							LLAQETGLPVIVAEDPLTCVAR
4310	3-oxoacyl-[acyl-carrier-protein] synthase 3	PmDPA_02631	82	46	40615	5.3	SNDEPSVLCEMAVAAAR
							SNDEPSVLCEMAVAAAR Oxidation (M)
							AVLMVNPEVCTGHLNFR
							AVLMVNPEVCTGHLNFR Oxidation (M)
							DSHFIFGDAATAVLLER
							ADQATSAHQFDIVSSK
							LWTEFSNNIR
							AAEEGEGAADKLFIQEGR
							VAELIGEHLQENGLQPGDVK
							VAELIGEHLQENGLQPGDVKR
							EVSEEEAPVILDR
							YANTSSAGSVIAFHLYQDDLAK
							GSLGVLSSFGAGYSIGSVILR
4311	Carbamate kinase 1	PmDPA_02977	90	41	33432	5.2	IVVALGGNALLR
							RGEPMTADNQR
							RGEPMTADNQR Oxidation (M)
							DPTKFIGPVYSK
							FIGPVYSK
							FIGPVYSKEEAER
							IFEIRPIK
							SSIVICAGGGGIPTMYDENGK
							SSIVICAGGGGIPTMYDENGK Oxidation (M)
							SSIVICAGGGGIPTMYDENGKLK
							SSIVICAGGGGIPTMYDENGKLK Oxidation (M)
							AIAQAHPDALETLGFAAGSMGPK
							AIAQAHPDALETLGFAAGSMGPK Oxidation (M)
							VQAACDFAR
							VAVISSLENIEGIVK
							VSTEKPGISYR
4408	Leucine-, isoleucine-, valine-, threonine-, and alanine-bind	PmDPA_04333	96	42	40417	5.9	IGVAGPMTGANAAFGEQYMK
							IGVAGPMTGANAAFGEQYMK Oxidation (M)
							GLSAMFR
							GLSAMFR Oxidation (M)
							MCGRDDQQGIVAGDYIVDVLK
							MCGRDDQQGIVAGDYIVDVLK Oxidation (M)
							VAVLHDKDTYGQGLADATK
							GVKPVLYEGLTR
							GEKDFSAVVTK
							STGADVVYFGGLHPEAGPLVR
							AVVEEFR
							AVVEEFRK
							AGTEPEGYTLYAYASLQALAAAFNGAK
							GDLTVSDYVVYQWDK
4409	Porin-like protein NicP precursor	PmDPA_02777	53	29	45271	5.54	NFYINR
							AEEWTQSFILDAR
							LDGGGGTYGTALLPR
							IGEWMPVLPILR Oxidation (M)
							SLPQTFR
							GGQVTSNEIAGLTLYGGQFR
							VNGTSGGTLANDSYNSSFDNANER
							EWVRETELAYVIQSGAFK
							ETELAYVIQSGAFKDLSVK
4411	Isocitrate dehydrogenase [NADP]	PmDPA_02132	142	42	45811	5.4	MGYQKIK
							VVDAAVEK
							IAWMEVYAGEK
							ATQKYDQDTWLPQETLDAVR
							YDQDTWLPQETLDAVR
							DYVVSIKGPLTTPVGGGIR
							GPLTTPVGGGIR
							KPGDVDMVIFR Oxidation (M)
							ENSEDIYAGIEWK
							IRFDQDCGIGIKPVSK
							KALQYVVDNDR
							ALQYVVDNDR
							ALQYVVDNDRESLTLVHK
							FTEGAFKDWGYEVAR
							VNPGSVILSAEMMLR
							VNPGSVILSAEMMLR 2 Oxidation (M)
							TVTYDFER
							LVSSSGFGDEMIK
							LVSSSGFGDEMIKHM 2 Oxidation (M)
4412	Isocitrate dehydrogenase [NADP]	PmDPA_02132	154	46	45811	5.4	MGYQKIK
							VVDAAVEK
							KIAWMEVYAGEK
							IAWMEVYAGEK
							IAWMEVYAGEK Oxidation (M)
							ATQKYDQDTWLPQETLDAVR
							YDQDTWLPQETLDAVR
							DYVVSIKGPLTTPVGGGIR
							GPLTTPVGGGIR
							SLNVALR
							KPGDVDMVIFR
							KPGDVDMVIFR Oxidation (M)
							ENSEDIYAGIEWK
							FLKEEMGVTK Oxidation (M)
							IRFDQDCGIGIKPVSK
							KALQYVVDNDR
							ALQYVVDNDR
							ALQYVVDNDRESLTLVHK
							FTEGAFKDWGYEVAR
							DWGYEVAR
							VNPGSVILSAEMMLR
							VNPGSVILSAEMMLR 2 Oxidation (M)
							TVTYDFER
							LVSSSGFGDEMIK
4413	Zinc carboxypeptidase	PmDPA_00426	115	49	42740	5.3	VSGLTPGQVHR
							FSLDNASGSSYK
							NAWSGYNAVASYDQQR
							VPSQFDGTALSFEVK
							AEQDQIWFAYFEPYPR
							HNQLIER
							QLPGVELLASGR
							LQANDAVVQQLLAK
							ADLYLIPNMNPDGAFLGHLR Oxidation (M)
							AWQDASVEFSPEVFFAQAQMK
							AWQDASVEFSPEVFFAQAQMK Oxidation (M)
							LAKLEEQFR
							LEEQFR
							TTLCSLTR
							DFQTVHGYTR
							ALAGAVLETLASMVGDLR Oxidation (M)
4415	UDP-N-acetylglucosamine 1-carboxyvinyltransferase	PmDPA_03011	142	55	45059	5.2	MGIEPVIDEKLSVEIDPR
							MGIEPVIDEKLSVEIDPR Oxidation (M)
							TLVAPYELVK
							TMRASILVLGPMVAR Oxidation (M)
							ASILVLGPMVAR
							ASILVLGPMVAR Oxidation (M)
							FGEAEVALPGGCAIGSRPVDLHIR
							APEGGLRGAHFFFDTVSVTGTENIMMAAALAK
							SVLQNAAR
							EPEVVDLANFINAMGGNIQGAGTDTITIDGVER
							EPEVVDLANFINAMGGNIQGAGTDTITIDGVER Oxidation (M)
							LDSANYR
							VMPDRIETGTYLVAAAVTGGR
							VMPDRIETGTYLVAAAVTGGR Oxidation (M)
							IETGTYLVAAAVTGGR
							MGAQIQVEGNTAIVTGVK
							MGAQIQVEGNTAIVTGVKALK
							GAPVMATDLR
							ASASLVLSALVAEGDTLIDR
							IYHIDR
							IYHIDRGYECIEEK
4415	Dihydroorotase	PmDPA_04469	137	60	44385	5.31	VIDPNSGLDQVTDLHLDGGR
							IVAIGAAPAGFSASR
							TIQADGLVAAPGLVDLGVSLR
							TIQADGLVAAPGLVDLGVSLREPGYSR
							AAVAGGVTSLCCPPQTKPVLDTSAVAELILDR
							GLEGEQLAELVALR
							GLEGEQLAELVALRDTGCVAFGNGLK
							DTGCVAFGNGLKEIPNNR
							DLAQGGLAHEGAMASFLGLPGIPESAETVALAR Oxidation (M)
							NLLLVEQSGVR
							AHFSQITSAR
							LIAQAQALGLPVTADVALYQLILTDESLR
							EFSSLYHVQPPLR
							LSSGPAAALR
							LSSGPAAALRLPAGELK
							GENCPFIGHCLPGAVR
4510	Argininosuccinate synthase	PmDPA_02858	238	76	45250	5.2	VVLAYSGGLDTSVILK
							WLQDTYNCEVVTFTADLGQGEEVEPAR
							EIYIDDLR
							EIYIDDLREEFVR
							DFVFPMFR
							DFVFPMFR Oxidation (M)
							ANTVYEGEYLLGTSIARPLIAK
							RLIEIANETGADAISHGATGK
							LIEIANETGADAISHGATGK
							FELGAYALKPGVK
							EWDLLSR
							EKLMDYAEK
							LMDYAEKHGIPIER
							HGIPIER
							WSVSPENAPDQATYIELTYR
							NGDIVAIDGVEKSPATVLADLNR
							SPATVLADLNR
							IGGANGIGR
							LDIVENR
							GCYETPGGTIMLK Oxidation (M)
							GCYETPGGTIMLKAHR
							AIESITLDR
							EVAHLKDELMPK Oxidation (M)
							YASLIYTGYWWSPER
							LMLQQMIDASQVNVNGVVR
							LMLQQMIDASQVNVNGVVR Oxidation (M)
							LMLQQMIDASQVNVNGVVR 2 Oxidation (M)
							GNVTVVGR
							SDDSLFDANIATFEEDGGAYNQADAAGFIK
4709	Phosphoglucomutase	PmDPA_00688	178	59	58724	5.5	MTLSPLAGKPAPASVLVDIPR
							MTLSPLAGKPAPASVLVDIPR Oxidation (M)
							TLSPLAGKPAPASVLVDIPR
							LLTAYYTGRPDAAVAAQR
							VAFGTSGHR
							GSSLELSFNEYHVLAISQAICLYR
							DDEYTPTPAVSHAILCHNR
							ANELLAANLAGVK
							ANELLAANLAGVKR
							MDHAQALQAPTTHR
							MDHAQALQAPTTHR Oxidation (M)
							LGVDPLGGAGVR
							YWSAIAK
							HYQLDLEVVNTEVDPTFR
							FMTVDWDGQIR
							FMTVDWDGQIR Oxidation (M)
							MDPSSPYAMQGLIGLR
							MDPSSPYAMQGLIGLR Oxidation (M)
							MDPSSPYAMQGLIGLR 2 Oxidation (M)
							FDVAFACDPDHDR
							TVVSSGLIDR
							DLYEVPVGFK
							FFAQGLFDGSLGFGGEESAGASFLR
							NPSQAYADLTDALGKPFATR
							STELAGEPIVQILSHAPGNGQAIGGLK
							VMTANGWFAARPSGTEDIYK Oxidation (M)
							IYAESFIDEAHLQR
4716	Dihydrolipoyllysine-residue acetyltransferase component of p	PmDPA_05253	109	33	55759	5.3	VPDIGSGEGEIIELFVK
							LEDEVGTGDLIFK
							AEAAPAAAPAAAAPAAAPAPAATAPAAGSNAK
							VHAGPAVR
							EFGVELGAVAATGPHGR
							ILKEDVQVYVK
							EAPAAAGATGGAGIPPIPAVDFSK
							FGEVEEVALTR
							LMQVGAANLHR
							LMQVGAANLHR Oxidation (M)
							ACAFLLK
							ELPDFNSSLAPSGK
							ATMQPVWDGK Oxidation (M)
							LGDVLGDIR
4718	Dihydrolipoyllysine-residue acetyltransferase component of p	PmDPA_05253	109	32	55759	5.3	VPDIGSGEGEIIELFVK
							LEDEVGTGDLIFK
							VHAGPAVR
							EFGVELGAVAATGPHGR
							ILKEDVQVYVK
							EAPAAAGATGGAGIPPIPAVDFSK
							FGEVEEVALTR
							LMQVGAANLHR
							LMQVGAANLHR Oxidation (M)
							SWLNVPHVTQFDSADITELEAFR
							ACAFLLK
							SLLQLAAEAAALAEK
							LMLPLSLSYDHR
							LMLPLSLSYDHR Oxidation (M)
							RLGDVLGDIR
							LGDVLGDIR
5101	D-ribose-binding periplasmic protein precursor	PmDPA_00525	208	73	33650	6.2	SLANEFFR
							THADEFDLIANGIKNETDTGEQIR
							NETDTGEQIRIVEQMVNAGAK Oxidation (M)
							IVEQMVNAGAK
							IVEQMVNAGAK Oxidation (M)
							AMDQGVVVINIDNR
							AMDQGVVVINIDNR Oxidation (M)
							AMDQGVVVINIDNRLDPDLLK Oxidation (M)
							GISVPFVGPDNR
							GISVPFVGPDNRK
							LVGDYLASQK
							LKAGDQVGIIEGVPTTTNAQQR
							AGDQVGIIEGVPTTTNAQQR
							DAMDAAQMNIVSVQSGNWEIDK
							GNAVAASMLNEYPDLK
							ALLAGNDSMALGAVSAVR
							ALLAGNDSMALGAVSAVR Oxidation (M)
							AGQVQVVGYDNIK
							AIKPMLADGR
							AIKPMLADGR Oxidation (M)
							VLATLDQAASQQAVYGIQAALK
							MVKGEKPDVDADNVIQTPVELITK Oxidation (M)
							GEKPDVDADNVIQTPVELITK
5106	Succinyl-CoA ligase [ADP-forming] subunit alpha	PmDPA_02333	105	68	30491	5.9	VICQGFTGSQGTFHSEQAIAYGTK
							GGTTHLGLPVFNTVK
							EAVEATGADASVIYVPAPFCK
							DSILEAAFGGIK
							LIVCITEGIPTLDMLDAK
							LIVCITEGIPTLDMLDAK Oxidation (M)
							LIVCITEGIPTLDMLDAKVK
							VKCDELGVTLIGPNCPGVITPGECK
							IGIMPGHIHLPGK Oxidation (M)
							QTTDAGFGQSTCVGIGGDPIPGSNFIDILK
							AHVTKPVVSYIAGVTAPAGK
							MGHAGAIISGGK Oxidation (M)
							ALAELTGWEAK
5106	Glycine betaine/carnitine transport binding protein GbuC pre	PmDPA_05209	92	47	34661	6.25	THTTMISVPVTYK
							THTTMISVPVTYK Oxidation (M)
							YTLAVPQALYDK
							GLKDFSDIPK
							ELDGKIYGIEPGNDGNR
							IYGIEPGNDGNR
							IVQSSEAGMLSQVDR
							GEALVFLGWEPHPMNTR
							GEALVFLGWEPHPMNTRFK
							MQYLTGGDDFFGPDFGK
							MQYLTGGDDFFGPDFGK Oxidation (M)
							ATVLTNTR
							KGYTQECSNVGQLLK
							GYTQECSNVGQLLK
							DESTMMGYVLDDKMKPEAAAK Oxidation (M)
5109	3-oxoadipate CoA-transferase subunit A	PmDPA_02043	90	57	24357	5.4	DLTIISNNAGNGEIGLAALLMAGSVR
							DLTIISNNAGNGEIGLAALLMAGSVR Oxidation (M)
							VICSFPR
							QSDSYVFDELYR
							AGKIELEVVPQGNLAER
							IELEVVPQGNLAER
							AAGSGIGAFFSPTGYGTLLAEGK
							WGNLTYR
							NFGPIMAMAAK
							NFGPIMAMAAK Oxidation (M)
							NFGPIMAMAAK 2 Oxidation (M)
							TAIAQVDQVVELGELDPEHIITPGIFVQR
5111	Putative enoyl-CoA hydratase echA8	PmDPA_00310	103	62	27878	5.3	AFETILLDIHGK
							DPNIGCVVLTGSAK
							EMAELQYPQIYVDDLFSDADR
							EMAELQYPQIYVDDLFSDADR Oxidation (M)
							FGQPEINLGVLPGMGGTQR
							FGQPEINLGVLPGMGGTQR Oxidation (M)
							AKAMELCLTGR Oxidation (M)
							AMELCLTGR
							AMELCLTGR Oxidation (M)
							LMGAEEAER Oxidation (M)
							IVPQAELVEEALK
							IVPQAELVEEALKVAATIASK
							SIPVSMMVK 2 Oxidation (M)
							AFEVTLSEGVR
							AFEVTLSEGVRFER
							RVFHAAFSTEDQK
							VFHAAFSTEDQKEGMAAFIAK Oxidation (M)
							REAQFK
							EAQFKDR
5216	Tripartite tricarboxylate transporter family receptor	PmDPA_03717	82	41	35131	5.8	RPECIAPASPGGGFDLTCK
							ILSKPMR Oxidation (M)
							WLAAVGTSYGAIAVK
							TLDDLVAALK
							VVIGSGGTVGSQDWMQTALIAK
							ILAVFSENR
							ILAVFSENRLDEPEMK
							ILAVFSENRLDEPEMK Oxidation (M)
							EQGYDIVWPVVR
							GFYLGPK
							GFYLGPKVSDEDYAWWK
							ELFPFAMTGEELDGYVK
5218	General L-amino acid-binding periplasmic protein AapJ precur	PmDPA_03952	185	75	36666	5.7	KGFVQCGVSDGLPGFSVPDAQGK
							GFVQCGVSDGLPGFSVPDAQGK
							IVGIDADVCR
							AVAAAVFGDATK
							ERFTALQSGEVDVLSR
							FTALQSGEVDVLSR
							NTTWTSSR
							DAGMGLVFAGVTYYDGVGFLVNK
							DAGMGLVFAGVTYYDGVGFLVNK Oxidation (M)
							ELDGATICIQAGTTTELNVSDFFR
							YTPITFDTSDESAK
							CDVLTSDKSQLFAQR
							SQLFAQR
							LAAPTDYVVLPETISKEPLGPVVR
							EPLGPVVR
							WTLFAMLNAEEAGITSK Oxidation (M)
							ATKNPDVAR
							LLGADGEYGK
							LLGADGEYGKDLK
							DWVVQIVK
							QVGNYGEVFEK
							NLGQSTDLKIDR
							GMNALWNNGGIQYAPPVR
							GMNALWNNGGIQYAPPVR Oxidation (M)
5409	Biphenyl dioxygenase ferredoxin-NAD(+) reductase component	PmDPA_03827	54	37	43357	5.91	QAGYQGPLTVVGDEAEPPYDRPPLSK
							TLPYGTLVLATGATPR
							TLPALQSAPMPVHTLR Oxidation (M)
							AAGVHVTLVETQPR
							YHAAQGVDLR
							FGRSVTGFTEGTVLLDDGAR
							SVTGFTEGTVLLDDGAR
							AAGLACDDGIFVDAFGR
							IETWSNAQNQGIAVAR
							IQVAGLASGDEEIVR
5411	Phosphoribosylglycinamide formyltransferase 2	PmDPA_03679	186	60	42720	5.4	TRIGTPLSPTATR
							IGTPLSPTATR
							VLLCGCGELGK
							VLLCGCGELGKEVVIELQR
							EVVIELQR
							LGVEVIAVDR
							YANAPAMQVAHR
							YANAPAMQVAHR Oxidation (M)
							SHVVNMLDGVALR
							SHVVNMLDGVALR Oxidation (M)
							ATQLTMNR
							ATQLTMNR Oxidation (M)
							LAAEELDLPTSPYHFADTYEDYAK
							AVADLGYPCVVKPVMSSSGK
							AVADLGYPCVVKPVMSSSGK Oxidation (M)
							SDADLQASWDYAQEGGR
							HVGGTTFLEPVGHR
							GDYQESWQPQAMSPK
							GDYQESWQPQAMSPK Oxidation (M)
							ALAESQR
							AVTDALGGR
							GLFGVELFVK
							AILGLPIPVVR
							LFGKPEINGTR
							MGVCLAR
							MGVCLAR Oxidation (M)
							MGVCLARDESVELAR Oxidation (M)
							DESVELAR
							ASQAVKVEF
5412	Leucine-, isoleucine-, valine-, threonine-, and alanine-bind	PmDPA_04333	83	42	40417	5.9	MSQTFYK
							IGVAGPMTGANAAFGEQYMK
							IGVAGPMTGANAAFGEQYMK 2 Oxidation (M)
							GAQAAADKINAAGGVNGEK
							GLSAMFR
							GLSAMFR Oxidation (M)
							DDQQGIVAGDYIVDVLK
							VAVLHDKDTYGQGLADATK
							GVKPVLYEGLTR
							GEKDFSAVVTK
							STGADVVYFGGLHPEAGPLVR
							AVVEEFR
							AVVEEFRK
							GDLTVSDYVVYQWDK
							YHQLEK
5415	Leucine-, isoleucine-, valine-, threonine-, and alanine-bind	PmDPA_04333	182	58	40417	5.9	IGVAGPMTGANAAFGEQYMK
							IGVAGPMTGANAAFGEQYMK Oxidation (M)
							IGVAGPMTGANAAFGEQYMK 2 Oxidation (M)
							GAQAAADKINAAGGVNGEK
							IVLVKGDDACEPK
							QAVAVANR
							GLSAMFR
							GLSAMFR Oxidation (M)
							MCGRDDQQGIVAGDYIVDVLK
							MCGRDDQQGIVAGDYIVDVLK Oxidation (M)
							DDQQGIVAGDYIVDVLK
							VAVLHDKDTYGQGLADATK
							RGVKPVLYEGLTR
							GVKPVLYEGLTR
							GEKDFSAVVTK
							STGADVVYFGGLHPEAGPLVR
							QLREQGLK
							AVVEEFR
							AVVEEFRK
							AGTEPEGYTLYAYASLQALAAAFNGAK
							ANPVQTVMGEK Oxidation (M)
							GDLTVSDYVVYQWDK
5416	Long-chain fatty acid transport protein precursor	PmDPA_03460	100	51	46110	5.77	SSSAEDASTVYGNPAGMSR
							SSSAEDASTVYGNPAGMSR Oxidation (M)
							SKVEVVTFQPTVSYAFNDK
							VEVVTFQPTVSYAFNDKVSIGFGPTINR
							VSIGFGPTINR
							IKGELGSNLSSK
							ALLGPNGPDGETK
							IKGDDTAIGYNIGVMVQATDR
							IKGDDTAIGYNIGVMVQATDR Oxidation (M)
							GDDTAIGYNIGVMVQATDR
							GDDTAIGYNIGVMVQATDR Oxidation (M)
							LGLTYHSMVDYK Oxidation (M)
							VSYPIPQLGLNGKFDASLK
							WSRLESIVVENEAPAGYPLK
							LESIVVENEAPAGYPLK
							TITEEQNWHDTWAHAIGASYK
							AGFSVDQSPTNNHDR
							IPTGDRK
							VNNLPSSQQQGLLK
							YENSAHGIGASLTYR
							YENSAHGIGASLTYRF
5507	1-deoxy-D-xylulose 5-phosphate reductoisomerase	PmDPA_03550	82	46	43162	5.3	GCDVSRPQR
							ITVLGATGSIGLSTLDVIAR
							YQAFALTGYSR
							IDELLALCVR
							HRPAFAVVPSTEAAVR
							EALVMSGALFMEAVR
							EALVMSGALFMEAVR Oxidation (M)
							EALVMSGALFMEAVR 2 Oxidation (M)
							GAVLLPIDSEHNAIFQCMPGDYAR Oxidation (M)
							ILLTASGGPFR
							TPIASALAWPER
							IDSGVAPLDLFAIAR
							LDFQAPDEQRFPCLR
							QAAEAGNSAPAVLNAANEVAVEAFLER
5507	Tyrosine--tRNA ligase	PmDPA_05351	79	36	44260	5.48	SVEEQLALIKR
							RGAEEVLVESELVEK
							SATRPPLTR
							LTPADFIR
							MLERDDFDK Oxidation (M)
							ADVELGGTDQKFNLLMGR Oxidation (M)
							FNLLMGR Oxidation (M)
							SLGNYVGIQEAPGVMYSK
							LVSIPDTLMWR
							LVSIPDTLMWR Oxidation (M)
							YFELLSFR
							SMEEIEQFRADVANGANPR
							SMEEIEQFRADVANGANPR Oxidation (M)
							LAEEIVAR
							FHGEEAAANAHR
5508	Glutathione reductase	PmDPA_01980	77	39	49320	5.36	AFDFDLFVIGAGSGGVR
							YLGGTCVNVGCVPK
							NLLVNSGVTLLQGHAR
							LTGANEVEVDGQR
							GLDLQFNADIQR
							IDKLEDGR
							ELVADCVFYATGR
							RPMLDNLGLENTGVELDAR Oxidation (M)
							VDEQYQTTAPSILAIGDVIGR
							VQLTPVALAEGMAVAR
							VQLTPVALAEGMAVAR Oxidation (M)
							VQVFESR
							QQFDETIGVHPTAAEEFVTMR
							QQFDETIGVHPTAAEEFVTMR Oxidation (M)
5610	Aldehyde dehydrogenase B	PmDPA_01764	230	57	55199	5.4	MIYAQPGTPGAVVSFKPR
							MIYAQPGTPGAVVSFKPR Oxidation (M)
							ALDAAHAAAEAWGK
							TSVQDRAR
							IADRIEQNLEVLAVTESWDNGK
							IEQNLEVLAVTESWDNGK
							AIRETLNADVPLAADHFR
							ETLNADVPLAADHFR
							YFAGCIR
							EAGEALATSKR
							IAFTGSTPVGSHIMK
							IAFTGSTPVGSHIMK Oxidation (M)
							CAAENIIPSTVELGGK
							SPNIFFEDIMQAEPAFIEK
							SPNIFFEDIMQAEPAFIEK Oxidation (M)
							AAEGLVLAFFNQGEVCTCPSR
							ΑLIQESIYEPFMAEVMK
							ALIQESIYEPFMAEVMKK
							GNPLDTETMVGAQASEQQYDK
							ILSYLEIAR
							ILSYLEIAREEGAQLLTGGGAER
							EEGAQLLTGGGAER
							LQGDLASGYYIQPTLLK
							VWTNCYHLYPAHAAFGGYK
							MMLDHYQQTK
							MMLDHYQQTK 2 Oxidation (M)
							NLLVSYDINPLGFF
5611	Aldehyde dehydrogenase PuuC	PmDPA_04751	116	47	53224	5.4	ADWEQR
							AFINGEYTDAASGETFECLSPVDGR
							VASCDLADANR
							ATFNSGVWSQLAPAK
							FADLLRK
							VYDEVAPTPHDQLGLVTR
							LGPALATGNSVVLKPSEK
							SPLTAIR
							IAQLAIEAGIPAGVLNVLPGYGHTVGK
							ALALHMDVDTLVFTGSTK
							ALALHMDVDTLVFTGSTK Oxidation (M)
							QLMVYAGESNMK
							QLMVYAGESNMKR
							QLMVYAGESNMKR Oxidation (M)
							QLMVYAGESNMKR 2 Oxidation (M)
							IWLEAGGK
							LLVECSIKDK
							TLEETGGTYVEPTIFDGVTNAMR
							TLEETGGTYVEPTIFDGVTNAMR Oxidation (M)
							AGSVWVNQYDGGDMTAPFGGFK
							AGSVWVNQYDGGDMTAPFGGFK Oxidation (M)
							DKSLHALEK
							SLHALEK
5611	Succinate-semialdehyde dehydrogenase [NADP(+)]	PmDPA_04730	116	52	53358	5.39	MVAGLLER Oxidation (M)
							VAGLLER
							LGVAAEAYTQGDYPVHTPIDGSQIASVK
							IDQAQSAFEAWR
							LFGEVLR
							ITQEGLGEVQEMIDICDFAVGLSR
							ITQEGLGEVQEMIDICDFAVGLSR Oxidation (M)
							AFGDAPAGLAQLVIGGR
							EAGEAMVDDPRVPLVSATGSTR Oxidation (M)
							SILELGGNNAMILAPSADLDLAVR
							SILELGGNNAMILAPSADLDLAVR Oxidation (M)
							GILFSAVGTAGQR
							SIKDEVVAR
							ARDEGGQVFGGER
							DEGGQVFGGER
							QLADQYPNAYYVSPAIAEMPAQSDVVR
							QLADQYPNAYYVSPAIAEMPAQSDVVR Oxidation (M)
							LNNEVPQGLSSCIFTTDIR
							LNNEVPQGLSSCIFTTDIREAER
							FQSASGSDCGIANVNIGTSGAEIGGAFGGEK
5612	Aldehyde dehydrogenase B	PmDPA_01764	106	51	55199	5.4	MIYAQPGTPGAVVSFKPR
							MIYAQPGTPGAVVSFKPR Oxidation (M)
							ALDAAHAAAEAWGK
							IEQNLEVLAVTESWDNGK
							ETLNADVPLAADHFR
							YFAGCIR
							EAGEALATSKR
							IAFTGSTPVGSHIMK
							IAFTGSTPVGSHIMK Oxidation (M)
							CAAENIIPSTVELGGK
							SPNIFFEDIMQAEPAFIEK Oxidation (M)
							AAEGLVLAFFNQGEVCTCPSR
							ALIQESIYEPFMAEVMK
							ALIQESIYEPFMAEVMK Oxidation (M)
							GNPLDTETMVGAQASEQQYDK
							ILSYLEIAR
							EEGAQLLTGGGAER
							LQGDLASGYYIQPTLLK
							VFQEEIFGPVVGVTTFK
							MMLDHYQQTK 2 Oxidation (M)
5613	Non-identified
5809	Leucine--tRNA ligase	PmDPA_04256	220	39	97207	5.4	MHEQYTPR
							MHEQYTPR Oxidation (M)
							LHMGHVR Oxidation (M)
							NYTIGDVIAR
							SLGLAIDWAR
							EVTTCKPDYYR
							KNGTVNWDPADQTVLANEQVIDGR
							NGTVNWDPADQTVLANEQVIDGR
							SGALIEKR
							EIPMYYFR
							EIPMYYFR Oxidation (M)
							TMQRNWIGK
							GMEVQFPYDQASIGHEGTLK
							GMEVQFPYDQASIGHEGTLK Oxidation (M)
							GMATSLLVEHPLTGEK Oxidation (M)
							DFEFAHK
							DFEFAHKYNLPVK
							SRTQFR
							LRDWGISR
							MPEFYECSCPK
							MPEFYECSCPK Oxidation (M)
							ΕTDTMDTFVESSWYFAR Oxidation (M)
							YASPNYDKGLVDPK
							NLLTQGMVVAETYYR
							NLLTQGMVVAETYYR Oxidation (M)
							VASNGGKDWFNPADVEIER
							DWFNPADVEIER
							LKTDGLPVEIGGTEK
							SKNNGVDPQSMIEAYGADTCR Oxidation (M)
							NNGVDPQSMIEAYGADTCR
							LAQAHVSQGLPGK
							LAQAHVSQGLPGKLDVAALDDAQK
							QASTDVGQFHK
							LRGQVEMPAAASR Oxidation (M)
							GQVEMPAAASREEVEAAAR
							GQVEMPAAASREEVEAAAR Oxidation (M)
							SNENVLR
							FIDGLTIR
5818	Methionine--tRNA ligase	PmDPA_02849	237	53	75612	5.4	GNQCIYVCADDAHGSAIMLR
							GNQCIYVCADDAHGSAIMLR Oxidation (M)
							ELSSLIYSR
							LREAGHIATR
							EAGHIATR
							SVTQYFDPEK
							SVTQYFDPEKGMFLADR
							SVTQYFDPEKGMFLADR Oxidation (M)
							GMFLADR Oxidation (M)
							CAAEDQYGDNCEK
							SAISGATPVLR
							DSQHFFFK
							LAEWLDSGLQEWDISR
							DAPYFGFEIPGEPGK
							RPELDFDAFWNEGSK
							AELYHFIGK
							KPTAVNVHGYLTVNGAK
							SRGTFIK
							TYLDHLQPEYLR
							GVDDLDLNLEDFVQK
							GNEGVMVGGDAAPELTEAFLAAAPSIAEAYEAR
							GNEGVMVGGDAAPELTEAFLAAAPSIAEAYEAR Oxidation (M)
							EIMALADR Oxidation (M)
							ANAWIADKAPWSLAK
							QEGKQDEVQAICAQGINLFR
							LENHPLNPFK
							VEAMVAASKEDLLAAEAK Oxidation (M)
							DPLSAEIEFDTFAAVDLR
							AEAVAGADKLLQLTLDIGDER
							LLQLTLDIGDER
							LLQLTLDIGDERR
							SAYPDPSKLEGR
							LTMMVANLKPR 2 Oxidation (M)
5819	putative TonB-dependent receptor BfrD precursor	PmDPA_01270	250	44	79615	5.4	LDLDRPIESGSR
							ENPASVSVADRK
							NFQDAANALPGVNASAPPGWGGYVAYR
							VELLGGPSSFLNGSGAVGGSLNFITR
							LASRDEDTFEGR
							YDTMETSVAFNK Oxidation (M)
							ALNTGDGPR
							TSTNGYIDR
							HNRFNNYNVEDGR
							FNNYNVEDGR
							FNNYNVEDGRYEQR
							WLRSITDYR
							SITDYRFDDNTQLR
							FDDNTQLR
							NTFYHYNGQR
							NLEVYR
							YNADNSAIAR
							TTTTDTTSAFVENR
							LTDQLSLITALR
							YDHIDFDVVDHVAR
							WDAITGR
							QVEVGSKFDFLDGR
							FDFLDGR
							FDFLDGRGSATAAAYR
							GKHPVNIPDR
							HPVNIPDR
							VANLWLTYDLAPGWQVGADAR
							HVQVSAR
							LRNLTDEVYAR
							NLTDEVYAR
							FIHQTNTQYYLGEPR
							SLEVAVQWR
6114	Thiosulfate sulfurtransferase	PmDPA_04372	64	46	29468	5.59	TDFSGLPLVIEAADLLPR
							LDSPQLILVDLSSANR
							YVSGHIPGAR
							LFSELGHR
							ADAVYVVYDDEGGGWAGR
							LGADDLVIWDAR
							IRQDIAEVLK
							EVITHCQTHR
							VKAYAGSWGEWGNHPDTPVEV
6207	NH(3)-dependent NAD(+) synthetase	PmDPA_04335	130	64	29412	5.4	MQAVQQEIAQALK
							MQAVQQEIAQALK Oxidation (M)
							VQPPFADAAALEAEVAR
							VQPPFADAAALEAEVARR
							VAFIKDCLANAR
							LKTLVLGISGGVDSLTAALLAQR
							TLVLGISGGVDSLTAALLAQR
							AETGDKAYTFIAVR
							AYTFIAVR
							LPYQVQHDEHDAQACLDVIK
							ADEVHTVDIAPAVR
							NGSPTLVDFVVGNVK
							MVAQYTIAGAR
							MVAQYTIAGAR Oxidation (M)
							AGLVIGTDHAAEAVMGFFTK
							AGLVIGTDHAAEAVMGFFTK Oxidation (M)
							FGDGACDLAPLSGLVK
6305	Sulfate-binding protein precursor	PmDPA_02451	91	41	36681	6	DFYKDYNPAFQK
							LVPDNWVTR
							LPNNSAPFTSATVFIVR
							ALKDWPDLLK
							YTYLSAWGYVLK
							QAPVLDTGGR
							EFGRDQFEVVYPSVSAEAEPPVTVVDK
							KGTQAVAEEYLK
							GTQAVAEEYLK
							YTDRFPK
							TFGDWR
							THFNDGGVFDQIYTGQ
6306	Aromatic-amino-acid aminotransferase	PmDPA_00069	260	76	43404	5.6	SLFSAVELAPR
[truncated: 1,087 more rows]

## Sheet: LC-MS-MS
Supplemetary Table S2: Sequence data of 31 proteins of P. putida identified in the proteomic analysis via LC-MS/MS
Spot No	Protein name	Accession	Score	Coverage	MW [kDa]	calc. pI	Sequence	XCorr	Charge
1110	Antioxidant, AhpC/Tsa family OS=Pseudomonas putida (strain KT2440) GN=PP_1084 PE=4 SV=1 - [Q88NW9_PSEPK]	Q88NW9	19.0591	31	21.7159	5.22412	GAFLIDTNGVVR	2.77829	2
							SQIVNDLPLGR	2.65014	2
							AYDVESEGGVAFR	2.56661	2
							YTLAADMTHEIcK	2.36811	2
							NTPVNNGGIGQVK	2.33405	2
							NTPVnNGGIGQVK	2.04071	2
1110	Protein GrpE OS=Pseudomonas putida (strain KT2440) GN=grpE PE=3 SV=1 - [GRPE_PSEPK]	Q88DU1	7.31885	20	20.5184	5.021	APSAAQPSINEK	2.6406	2
							DLNVEETGAGNAADTR	2.56392	2
							AVADLQNVR	2.11433	2
1506	Non-identified
1708	Elongation factor G 1 OS=Pseudomonas putida (strain KT2440) GN=fusA PE=3 SV=1 - [EFG1_PSEPK]	Q88QN8	48.2625	20.98	78.7679	5.23682	VYSGFLTSGDSVINSVK	4.16629	2
							GLVQGMDESVSGR	3.15445	2
							GLVQGmDESVSGR	2.95279	2
							YAEAPSNIVEALVK	2.5778	2
							HADDDEPFSALAFK	2.5442	2
							NGVVAGYPLIGLK	2.41588	2
							LAQEDPSFR	2.30353	2
							AEVPLGEmFGYATDVR	2.30287	2
							AGDIAALIGMK	2.21606	2
							AGDIAALIGmK	2.20257	2
							GGGVVLEPIMK	2.19919	2
							nGVVAGYPLIGLK	2.18862	2
							TLASEIVPAVcGSSFK	2.16982	2
							AGANFLR	2.06457	2
							ASYSMEFSK	2.02376	2
							GGGVVLEPImK	2.0219	2
2815	Elongation factor G 1 OS=Pseudomonas putida (strain KT2440) GN=fusA PE=3 SV=1 - [EFG1_PSEPK]	Q88QN8	9.37428	4.06	78.7679	5.23682	GLVQGmDESVSGR	2.68941	2
							GLVQGMDESVSGR	2.47094	2
							LAQEDPSFR	2.19739	2
							AGANFLR	2.01654	2
3103	Imidazole glycerol phosphate synthase subunit HisF OS=Pseudomonas putida (strain KT2440) GN=hisF PE=3 SV=1 - [HIS6_PSEPK]	Q88R41	22.7275	19.53	27.1139	5.36377	KVSGPGEAPR	3.1981	3
							NGFDLGVTR	2.8228	2
							nGFDLGVTR	2.70459	2
							DTTLHTVER	2.30537	2
							DAGDPVEIAR	2.26992	2
							KPTGLDAVEWAK	2.12193	2
4005	Non-identified
4213	Electron transfer flavoprotein, alpha subunit OS=Pseudomonas putida (strain KT2440) GN=PP_4201 PE=4 SV=1 - [Q88F97_PSEPK]	Q88F97	12.5621	15.86	31.2175	5.21143	LGAAVGASR	1.98344	2
							SDRPELTAAK	1.92775	2
							IVVSGGR	1.68739	2
							GMGNGDNFK	1.59083	2
							GYSHVLAPATTNGK	1.31181	3
4213	General amino acid ABC transporter, periplasmic binding protein OS=Pseudomonas putida (strain KT2440) GN=aapJ PE=4 SV=1 - [Q88NB5_PSEPK]	Q88NB5	9.76249	28.65	36.4018	5.98584	AVAAAVFGDATK	2.55671	2
							FSQLNAK	1.91482	2
							LLGADGEYGK	1.85694	2
							ATKNPDVAR	1.7329	2
							NTTWTSSR	1.39208	2
							IVGIDADVcR	1.2437	2
							EPLGPVVR	1.21604	2
							NLGQSTDLK	1.08656	2
							NVEAEAK	1.0783	2
							SQLFAQR	0.975267	2
							QVGNYGEVFEK	0.765862	2
							FSQLnAK	0.587371	2
4717	Acetyltransferase component of pyruvate dehydrogenase complex OS=Pseudomonas putida (strain KT2440) GN=aceF PE=3 SV=1 - [Q88QZ6_PSEPK]	Q88QZ6	70.8452	33.88	55.6197	5.59229	AEAAPAAAPAAAAPAAAPAPAATAPAAGSNAK	3.95814	3
							LmQVGAANLHR	3.51177	3
							FGEVEEVALTR	3.40316	2
							VAGAAPAAAPAPAAAPAPAK	3.36969	2
							LGDVLGDIR	3.22271	2
							VINGAAAAR	2.84877	2
							LEDEVGTGDLIFK	2.70428	2
							ELPDFNSSLAPSGK	2.4769	2
							AcAFLLK	2.41214	2
							ATmQPVWDGK	2.40058	2
							LKVAGAAPAAAPAPAAAPAPAK	2.38132	3
							ATMQPVWDGK	2.23302	2
							LMQVGAANLHR	1.98789	3
							VInGAAAAR	1.77937	2
							VHAGPAVR	1.31289	2
							EDVQVYVK	1.2598	2
							SWLnVPHVTQFDSADITELEAFR	1.19693	4
							RLGDVLGDIR	0.881636	2
							IIEVLVK	0.853395	2
							ILQmLDSTEQR	2.87641	2
5012	Transcriptional regulator Fur OS=Pseudomonas putida (strain KT2440) GN=fur PE=4 SV=1 - [Q88DT9_PSEPK]	Q88DT9	14.3643	14.93	15.1897	5.70654	ILQMLDSTEQR	2.37596	2
							HMSAEDVYK	2.30655	2
							HmSAEDVYK	2.0226	2
							VVAVTGAAASSIAK	3.33551	2
5112	3-oxoadipate CoA-transferase, subunit A OS=Pseudomonas putida (strain KT2440) GN=pcaI PE=4 SV=1 - [Q88FX5_PSEPK]	Q88FX5	40.7833	19.05	24.3036	5.64307	NFGPImAmAAK	2.43542	2
							QSDSYVFDELYR	2.2355	2
							NFGPIMAmAAK	2.22914	2
							WGNLTYR	2.20961	2
							NFGPIMAMAAK	2.11277	2
5613	Non-identified						STLAYAVER	2.30175	2
5817	Sulfate adenylyltransferase subunit 1 OS=Pseudomonas putida (strain KT2440) GN=cysNC PE=3 SV=1 - [Q88NA8_PSEPK]	Q88NA8	4.565	2.69	69.0064	5.80811	YGVQTQTR	2.26325	2
							VVETGGNSFAAER	3.19557	2
6508	Arginine deiminase OS=Pseudomonas putida (strain KT2440) GN=arcA PE=3 SV=1 - [ARCA_PSEPK]	Q88P52	10.0138	7.43	46.4326	5.85889	YGVHSEAGK	2.20617	2
							EVIVAGLPK	2.0112	2
							HAAISAAcAR	2.53267	2
6712	Probable malate:quinone oxidoreductase 2 OS=Pseudomonas putida (strain KT2440) GN=mqo2 PE=3 SV=1 - [MQO2_PSEPK]	Q88NF9	8.03246	9.11	58.0805	6.18896	LGTEVVASEDR	2.87181	2
							LNDSAAATQK	1.76508	2
							TYFPNAK	1.72678	2
							NLKDGTESATDAK	1.66879	2
							SGIPEAK	1.19201	2
							nLKDGTESATDAK	0.653622	3
6911	Non-identified
7615	Non-identified
8104	Oxidoreductase, short chain dehydrogenase/reductase family OS=Pseudomonas putida (strain KT2440) GN=PP_0592 PE=4 SV=1 - [Q88QA2_PSEPK]	Q88QA2	13.6263	10.96	24.6117	6.1001	GLGLGLVQR	2.54336	2
							TALIIGASR	2.48047	2
							GmIEQIK	2.21004	2
							GMIEQIK	2.08709	2
8105	Elongation factor Tu-B OS=Pseudomonas putida (strain KT2440) GN=tufB PE=3 SV=1 - [EFTU2_PSEPK]	Q88QN7	45.9397	25.69	43.4511	5.37646	MALEGKDDNEmGTTAVK	3.36553	3
							TIAMEDGLR	2.2637	2
							TIAmEDGLR	2.25006	2
							HTPFFK	2.08031	2
							DTTTTTcTGVEMFR	1.97829	2
							AGEncGVLLR	1.96337	2
							DTTTTTcTGVEmFR	1.94031	2
							TTLTAALTR	1.93907	2
							AGENcGVLLR	1.77709	2
							KLLDEGR	1.7736	2
							RDDVER	1.55758	2
							GTVVTGR	1.46033	2
							EHILLSR	1.42519	2
							MALEGKDDNEMGTTAVK	1.3312	3
							mALEGKDDNEmGTTAVK	1.30263	3
							TVGAGVVAK	1.13334	2
							LLDEGR	1.13117	2
							MALEGK	0.969033	2
							mALEGKDDNEmGTTAVKK	0.948107	4
							MALEGKDDNEmGTTAVKK	0.825895	3
							DTTTTTcTGVEmFRK	0.473636	3
8105	Transaldolase OS=Pseudomonas putida (strain KT2440) GN=tal PE=3 SV=1 - [TAL_PSEPK]	Q88KX1	30.7146	48.7	33.5945	5.35107	LASTWEGIR	2.66302	2
							QHLNESQFR	2.36692	3
							WAMNEDAMGTEK	2.16551	2
							NIGQIEQLAGcDR	2.135	2
							ISTEVDAR	2.00153	2
							DQEKLEK	1.93204	2
							STGQEYVGAEDPGVQSVTR	1.91368	2
							WAMNEDAmGTEK	1.865	2
							ANGYNTVVmGASFR	1.83928	2
							LSFDEPALLNK	1.8111	2
							IYNYYK	1.66726	2
							IYDWYK	1.52359	2
							AAAIPGYADLLK	1.35854	2
							LAEGIR	1.24484	2
							FAVAVGSGILK	1.19788	2
							ERVLIK	1.00595	2
							IYDWYKK	0.80701	2
							qHLNESQFR	0.652889	2
							WAmNEDAmGTEK	0.466616	2
8105	Histidinol-phosphate aminotransferase OS=Pseudomonas putida (strain KT2440) GN=hisC PE=3 SV=1 - [HIS8_PSEPK]	Q88P86	18.1657	29.02	38.744	5.26221	LREQGVIVR	2.6284	3
							NSFNSYPLDR	2.24084	2
							EVLVGQLQAK	2.11389	2
							LNTNENPYGPSPK	2.04614	2
							KVIDSR	1.77161	2
							DLVPYVPGEQPK	1.43524	2
							IAQFLR	1.38416	2
							EQGVIVR	1.29656	2
							HPQQDAGELAAR	1.20165	2
							LYPDPNGDRLK	0.711161	2
							LYPDPNGDR	0.710487	2
							SLAGLR	0.579976	2
							EqGVIVRHFKQPR	0.437103	2
8105	Polyamine ABC transporter, periplasmic polyamine-binding protein OS=Pseudomonas putida (strain KT2440) GN=PP_0412 PE=4 SV=1 - [Q88QS6_PSEPK]	Q88QS6	15.8619	14.83	37.777	5.70654	IYSENIAYGPANSK	2.67432	2
							IVAGEYNGEmAK	2.13146	2
							FNAWAAK	1.94866	2
							IVAGEYNGEMAK	1.94386	2
							FIAYSVKPEQQK	1.83738	3
							IAAVQK	1.62596	2
8105	General amino acid ABC transporter, periplasmic binding protein OS=Pseudomonas putida (strain KT2440) GN=aapJ PE=4 SV=1 - [Q88NB5_PSEPK]	Q88NB5	5.17276	27.78	36.4018	5.98584	AVAAAVFGDATK	3.10221	2
							QVGNYGEVFEK	2.07055	2
							NTTWTSSR	1.53303	2
							FSQLNAK	1.44969	2
							YTPITFDTSDESAK	1.29137	2
							LGVSSAK	1.11949	2
							LLGADGEYGK	1.10101	2
							SQLFAQR	1.07306	2
							IVGIDADVcR	0.948622	2
							ATKNPDVAR	0.561859	2
							ELYQQYNAEFIK	2.72064	2
8308	Sulfate ABC transporter, periplasmic sulfate-binding protein OS=Pseudomonas putida (strain KT2440) GN=cysP PE=4 SV=1 - [Q88CK9_PSEPK]	Q88CK9	9.77885	9.06	37.4685	8.49951	DVSVITPNPK	2.65023	2
							LDLVTIDK	2.11816	2
							KDVSVITPNPK	2.28981	2
							SNDEEFESPLR	3.33644	2
8409	D-3-phosphoglycerate dehydrogenase OS=Pseudomonas putida (strain KT2440) GN=serA PE=3 SV=1 - [Q88CM5_PSEPK]	Q88CM5	18.5051	12.47	44.3114	6.34131	TQLTEEIFDcAK	2.85873	2
							SAANSFEIR	2.6973	2
							GAILINAAR	2.62521	2
							IADAHFIGIR	2.43273	2
							SGIESALLDAQGK	3.19501	2
8409	Muconate cycloisomerase OS=Pseudomonas putida (strain KT2440) GN=catB PE=4 SV=1 - [Q88GK6_PSEPK]	Q88GK6	8.36424	6.43	40.2213	6.30322	IGANPVAQDLK	3.02984	2
							NDASMEDMSLNGK	2.386	2
8413	BenF-like porin OS=Pseudomonas putida (strain KT2440) GN=PP_1383 PE=4 SV=1 - [Q88N33_PSEPK]	Q88N33	32.0905	14.83	45.994	6.82959	DFSTNAFDENR	2.95652	2
							VSGDDAWMR	2.63269	2
							NDASmEDMSLNGK	2.37639	2
							VSGDDAWmR	2.15398	2
							NFVDPAHPQGK	2.12238	2
							TASALLSAR	2.08555	2
							AKLSETELK	2.1855	2
8508	Fumarate hydratase class II OS=Pseudomonas putida (strain KT2440) GN=fumC PE=3 SV=1 - [FUMC_PSEPK]	Q88M20	9.85486	12.5	49.1002	6.37939	NGDLPADIAR	2.28414	2
							AGLAEVR	2.21676	2
							LPANEPGSSImPGK	1.7981	2
							ANELAGK	1.76769	2
							LPANEPGSSIMPGK	1.41944	2
							LLGSGPR	1.39527	2
							IANDLR	1.13942	2
							EAALALK	1.13191	2
8715	Bifunctional purine biosynthesis protein PurH OS=Pseudomonas putida (strain KT2440) GN=purH PE=3 SV=1 - [PUR9_PSEPK]	Q88DK3	9.05969	8.22	57.6595	6.49365	VGISAVIQPGGSmR	2.59761	2
							DIGmITADDLK	2.17056	2
							LLEcGEWPAER	2.17047	2
9705	Non-identified
